# Supplementary material for: Deep metagenomic characterization of the gut virome in pregnant women with preeclampsia
Source: mSphere. 2024 Mar 20;9(4):e00676-23. doi: 10.1128/msphere.00676-23 (PMC11036803; doi:10.1128/msphere.00676-23)
Supplement: Supplemental tables — Tables S1-S8. [file msphere.00676-23-s0004.xlsx]

## Sheet: TS1
Table S1| Summary of the metagenomic assembly and viral identification of all samples used in this study.
Sample ID	Assembly information							Viral identification information
	Number of contigs	Total length (bp)	N50 length (bp)	N90 length (bp)	Minimum length (bp)	Maximum length (bp)	G+C content (%)	Number of viral contigs	Total length (bp)	N50 length (bp)	N90 length (bp)	Maximum length (bp)	Minimum length (bp)	G+C content (%)
CN01	3767	69793735	29073	6993	5000	692054	48.59	237	3754076	25302	6123	167716	5016	43.78
CN02	6759	129989826	32361	7377	5000	379863	48.28	488	7912407	25104	6491	140269	5006	46.6
CN03	6240	130260746	37941	7513	5000	483729	47.32	513	8148682	27420	6327	235269	5005	44.76
CN04	5665	110299491	30757	7651	5002	410973	45.09	459	6658278	18987	6177	261298	5007	44.34
CN05	7373	130486427	27014	7165	5000	289035	51.22	469	6707481	20444	6322	176366	5013	49.64
CN06	9011	148386389	23411	6660	5000	747084	50.09	654	9373898	18824	6187	272275	5004	47.37
CN07	6894	94195401	17040	6231	5000	259904	48.22	482	6134232	15128	5883	185725	5007	45.98
CN08	6565	106719129	22763	6876	5000	417183	50.45	473	6530646	18506	6085	186183	5005	46.97
CN09	3663	69478445	30572	7320	5003	980009	53.09	275	4177374	23718	6156	189622	5007	51.04
CN10	6584	81088826	14365	6051	5000	292027	50.58	516	6071209	13662	5863	101721	5006	46.51
CN11	10638	178692859	25259	6756	5000	405154	50.72	802	11281225	19295	5957	162635	5001	47.45
CN12	4456	92656623	41262	7299	5001	482305	52.26	324	5734970	31986	6519	166708	5023	49.2
CN13	3970	68423074	24464	7160	5002	366272	50.99	278	4098361	22897	6310	141395	5033	47.7
CN14	4875	117551424	44630	8804	5000	724713	45.15	377	6784078	33403	6634	212956	5001	43.8
CN15	4725	102306049	40774	7863	5001	717096	44.46	335	5859683	33211	6456	187246	5010	42.38
CN16	3576	71614234	36375	7366	5003	616980	47.21	311	5245057	27751	6501	166943	5009	43.66
CN17	7231	177015379	50651	8409	5001	656294	48.3	652	11182835	31380	6446	156856	5005	46.06
CN18	3567	44956738	15262	5949	5003	160244	49.21	273	3482335	16073	5865	97697	5011	45.42
CN19	6800	98806444	18661	6425	5000	312671	49.55	450	6162928	17183	5960	154315	5006	46.86
CN20	5466	118444105	42135	7763	5001	544432	47.87	447	8004963	31862	6857	202939	5014	46.25
CN21	8514	153608944	27462	7156	5000	864078	47.82	644	10918983	27869	6629	271211	5007	44.94
CN22	7084	105310472	19913	6431	5000	343508	50.2	818	8014117	15448	3906	159915	3012	46.45
CN23	2113	47159131	41128	7909	5000	521715	48.53	134	1886230	24849	5948	98984	5054	49.6
CN24	4850	85773479	27163	6881	5000	996703	52.09	366	5274502	20492	6273	250193	5002	50.53
CN25	7024	144716375	37317	7506	5000	677178	44.9	657	10455067	25450	6374	184007	5005	43.18
CN26	5787	148846209	54626	8943	5001	730512	47.03	485	9034226	27776	7250	230753	5004	45.26
CN27	10315	180261090	25598	7105	5000	403426	46.38	865	13130535	23260	6225	189923	5004	43.64
CN28	7675	134962193	26523	7052	5000	666559	51.63	549	7581947	18593	6153	124044	5003	48.18
CN29	8619	176372976	35466	7529	5000	632890	52.56	753	12064705	25365	6291	254541	5004	50.69
CN30	2720	53222107	28737	7720	5001	437319	44.22	200	3098989	22033	6503	103103	5054	40.43
CN31	7822	162019509	35500	7774	5000	563457	48.18	602	10214254	28365	6636	217988	5002	45.74
CN32	4193	65594413	21716	6620	5000	464137	53.81	328	4685343	21981	6091	122883	5012	51.9
CN33	3694	78860800	39059	7775	5001	641787	48.23	244	4790311	45136	6836	224686	5008	44.21
CN34	8912	192765487	39584	7774	5000	785743	47.57	702	12464020	32160	6633	232171	5003	46.25
CN35	6023	125522992	33400	8150	5000	732414	45.08	465	9553533	44204	7398	183209	5002	42.95
CN36	7553	148695378	33872	7366	5000	734509	46.61	654	10993071	26940	6543	150782	5000	45.24
CN37	4303	114727833	60568	8804	5004	978130	45.83	358	7719856	43452	7325	217199	5015	46.16
PE01	5971	103823549	26397	6990	5000	339399	48.41	429	7127884	28216	6486	207976	5015	46.58
PE02	5408	115193960	36598	8036	5000	469809	48.88	448	8183864	28259	6935	246678	5014	46.91
PE03	4426	87024694	36860	7120	5001	834470	46.74	375	5995369	25331	6259	227074	5019	45.54
PE04	9433	162887771	25819	6874	5000	662907	47.37	814	11776331	19789	6056	424871	5000	44.35
PE05	6871	146650412	38078	7889	5000	552142	43.93	492	8306075	27550	6410	206181	5001	43.29
PE06	6743	99103845	19352	6431	5000	357893	53.66	359	4694607	16807	5847	134813	5003	50.79
PE07	6996	110126495	22248	6699	5000	519251	53.41	503	6836574	17998	6097	149885	5008	49.45
PE08	6468	148207310	45299	7977	5002	716159	47.77	576	8988392	23467	6392	259253	5003	44.76
PE09	8406	162989288	34139	7181	5000	574645	50.37	648	9761581	22394	6091	287864	5008	48.05
PE10	4781	80659985	24816	6864	5000	417302	49.46	369	4735593	15680	5961	143889	5004	48.07
PE11	1956	50414722	48675	9273	5005	540701	47.57	156	2494958	24729	6511	124607	5032	41.33
PE12	6215	104619842	25063	6767	5000	731957	48.77	359	5639521	26460	6337	171130	5023	48.39
PE13	3406	69984790	34082	7810	5000	560520	47.15	310	5631307	31260	6787	266834	5004	43.07
PE14	5578	98250108	25229	7165	5004	710112	49.31	395	5563602	20150	5975	142257	5005	47.29
PE15	2883	64097396	41258	8002	5001	575803	44.53	220	3357612	20409	6637	120452	5030	45.33
PE16	2697	43101790	22095	6860	5000	604267	49.94	149	2674061	32455	6489	244723	5005	44.45
PE17	7437	110382279	19336	6491	5001	324442	52.53	480	5954629	15086	5934	89874	5009	48.82
PE18	2860	64758697	36366	8878	5000	679676	44.07	208	3738659	29901	6954	180022	5011	42.44
PE19	5775	93808495	23511	6590	5001	479192	48.14	450	5917760	17049	6073	87865	5001	44.65
PE20	2753	51806916	30130	7129	5005	616441	48.16	244	3704199	23753	6052	135422	5025	45.76
PE21	4326	78515356	28937	7043	5000	643431	50.23	335	5704033	28343	6760	210599	5011	46.76
PE22	3778	68738215	28077	7069	5000	356640	48.21	279	4032271	19197	6151	193949	5007	47.01
PE23	7017	117260225	24006	6885	5000	706759	52.34	504	7335537	20189	6197	242909	5003	49.21
PE24	4120	71356235	26466	6883	5000	308988	47.5	306	5176603	25580	6572	234950	5003	45.3
PE25	2699	47720429	27836	7041	5002	447928	49.24	238	3486791	20075	5985	202832	5014	48.03
PE26	7615	131090342	24925	7083	5000	602385	48.43	533	8059474	23851	6329	138198	5006	46.01
PE27	4541	102793911	46465	7861	5002	566795	46.68	313	6212904	40521	6818	431572	5013	43.87
PE28	8226	169929971	35474	7732	5000	487489	48.45	643	10984697	30411	6518	257124	5001	47.02
PE29	11320	194939278	25224	7004	5000	716015	49.52	840	12497614	20376	6234	242947	5003	46.84
PE30	7020	105695130	20113	6436	5001	478718	52.7	435	6143277	21795	6027	208332	5002	47.94
PE31	5248	115532674	43580	7787	5000	640795	45.27	329	5816158	33811	6504	205184	5007	43.35
PE32	3894	79293945	40716	7148	5000	367693	44.49	322	6050227	40199	6462	162473	5000	42.05
PE33	6462	110865083	26085	6810	5000	455265	50.32	480	7241923	24289	6264	156852	5007	49.2
PE34	3178	67461870	36548	7923	5001	1059877	46.31	250	4712005	38845	6885	169280	5001	43.43
PE35	10677	176903806	23245	6845	5000	1061187	47.87	668	9567745	20153	6074	174285	5001	45.41
PE36	8170	149175890	27864	7275	5000	454202	49.66	544	8758433	31018	6246	183884	5002	46.66
PE37	2479	59480746	43407	8842	5001	562782	46.21	219	3357641	20934	6308	170886	5016	42.68
PE38	6696	118843512	25964	7220	5001	740972	50.28	526	9071239	28594	6531	198701	5002	48.18
PE39	2871	38695910	16858	6100	5001	202666	45.51	229	2186077	12994	3739	197790	3011	41.73
PE40	3691	78575835	39575	7902	5000	582716	46.51	286	5152944	38633	6638	203154	5009	44.57

## Sheet: TS2
Table S2| Detailed information of 8517 vOTUs.
vOTU ID	Genome length (bp)	Number of genes	Number of viral genes (CheckV)	Nomber of host genes (CheckV)	G+C content (%)	CheckV quality	miuvig quality	Family assignment	Host prediction (family level)	CheckV completeness
CN33_ctg394	45136	65	19	0	39.7333	High-quality	High-quality	unclassified	Acidaminococcaceae	90.84
CN11_ctg1070	5397	9	6	0	42.6348	High-quality	High-quality	Microviridae	Acidaminococcaceae	100
PE28_ctg435	54865	69	26	11	40.5267	High-quality	High-quality	Myoviridae	Acidaminococcaceae	91.41
CN31_ctg1030	79015	92	24	20	41.2441	High-quality	High-quality	Siphoviridae	Acidaminococcaceae	100
CN31_ctg487	92207	130	43	2	40.0056	High-quality	High-quality	unclassified	Acidaminococcaceae	100
CN31_ctg600	153729	164	24	91	41.5907	High-quality	High-quality	unclassified	Acidaminococcaceae	100
PE31_ctg96	205184	215	54	85	52.6021	High-quality	High-quality	unclassified	Acidaminococcaceae	100
PE04_ctg1523	13076	22	4	0	45.2661	Low-quality	Genome-fragment	Myoviridae	Acidaminococcaceae	28.25
CN12_ctg556	12778	19	12	0	39.0593	Low-quality	Genome-fragment	unclassified	Acidaminococcaceae	36.21
PE01_ctg573	51123	66	26	21	44.3303	Low-quality	Genome-fragment	unclassified	Acidaminococcaceae	41.37
PE04_ctg1682	10625	17	9	0	41.6565	Low-quality	Genome-fragment	unclassified	Acidaminococcaceae	16.99
PE37_ctg323	12626	38	6	0	39.2286	Low-quality	Genome-fragment	unclassified	Acidaminococcaceae	28.36
CN10_ctg159	18067	25	12	2	47.8829	Low-quality	Genome-fragment	Autographiviridae	Acidaminococcaceae	43.64
PE12_ctg440	17855	20	8	3	51.711	Low-quality	Genome-fragment	Siphoviridae	Acidaminococcaceae	26.59
CN12_ctg85	10878	16	1	2	40.0809	Low-quality	Genome-fragment	unclassified	Acidaminococcaceae	16.11
CN12_ctg600	40037	47	9	10	39.7907	Low-quality	Genome-fragment	unclassified	Acidaminococcaceae	36.38
CN25_ctg587	76377	86	8	38	41.1734	Low-quality	Genome-fragment	unclassified	Acidaminococcaceae	8.16
CN28_ctg1040	23892	32	4	11	43.6715	Low-quality	Genome-fragment	unclassified	Acidaminococcaceae	15.21
CN17_ctg173	31935	40	15	0	40.2349	Medium-quality	Genome-fragment	unclassified	Acidaminococcaceae	71.13
CN27_ctg279	72263	100	18	19	39.6468	Medium-quality	Genome-fragment	unclassified	Acidaminococcaceae	88.82
PE01_ctg190	38692	49	17	0	45.8105	Medium-quality	Genome-fragment	unclassified	Acidaminococcaceae	83.06
PE04_ctg1184	40295	85	18	5	40.4864	Medium-quality	Genome-fragment	unclassified	Acidaminococcaceae	64.38
PE34_ctg365	49580	80	25	0	40.1815	Medium-quality	Genome-fragment	unclassified	Acidaminococcaceae	71.28
CN11_ctg925	70596	84	25	27	40.6298	Medium-quality	Genome-fragment	Myoviridae	Acidaminococcaceae	70.78
CN27_ctg1123	77034	85	16	37	42.6046	Medium-quality	Genome-fragment	unclassified	Acidaminococcaceae	79.7
CN36_ctg363	90073	94	18	34	44.3474	Medium-quality	Genome-fragment	unclassified	Acidaminococcaceae	75.2
PE28_ctg676	57394	70	14	20	45.0448	Medium-quality	Genome-fragment	unclassified	Acidaminococcaceae	75.62
PE04_ctg938	14545	7	0	2	46.9233	Not-determined	Genome-fragment	unclassified	Acidaminococcaceae	NA
PE04_ctg144	14624	15	0	2	46.7724	Not-determined	Genome-fragment	unclassified	Acidaminococcaceae	NA
CN13_ctg438	29152	45	17	0	63.3987	Complete	High-quality	Siphoviridae	Actinomycetaceae	100
PE25_ctg56	39528	59	20	0	66.8412	Complete	High-quality	Siphoviridae	Actinomycetaceae	100
PE10_ctg328	15680	25	9	0	62.889	High-quality	High-quality	Siphoviridae	Actinomycetaceae	97.94
CN13_ctg92	13382	17	13	0	63.0175	Low-quality	Genome-fragment	Siphoviridae	Actinomycetaceae	42.54
PE25_ctg166	16208	12	0	2	66.2883	Low-quality	Genome-fragment	unclassified	Actinomycetaceae	16.94
PE40_ctg402	11626	19	1	3	64.631	Low-quality	Genome-fragment	unclassified	Actinomycetaceae	10.51
PE11_ctg162	16309	18	2	3	61.8432	Low-quality	Genome-fragment	unclassified	Actinomycetaceae	14.88
PE19_ctg577	45732	44	1	10	67.2571	Low-quality	Genome-fragment	unclassified	Actinomycetaceae	24.38
CN10_ctg227	13977	13	0	2	66.5093	Not-determined	Genome-fragment	unclassified	Actinomycetaceae	NA
CN13_ctg471	14952	5	0	2	65.7437	Not-determined	Genome-fragment	unclassified	Actinomycetaceae	NA
CN33_ctg348	11556	8	0	1	62.4611	Not-determined	Genome-fragment	unclassified	Actinomycetaceae	NA
PE06_ctg569	31203	33	0	5	60.9076	Not-determined	Genome-fragment	unclassified	Actinomycetaceae	NA
PE10_ctg113	10413	12	0	3	58.475	Not-determined	Genome-fragment	unclassified	Actinomycetaceae	NA
PE10_ctg593	24103	24	0	3	60.8555	Not-determined	Genome-fragment	unclassified	Actinomycetaceae	NA
PE11_ctg78	15321	10	0	3	67.6914	Not-determined	Genome-fragment	unclassified	Actinomycetaceae	NA
PE11_ctg263	14864	17	0	3	63.5562	Not-determined	Genome-fragment	unclassified	Actinomycetaceae	NA
PE13_ctg78	12652	10	0	3	60.8916	Not-determined	Genome-fragment	unclassified	Actinomycetaceae	NA
PE17_ctg411	12269	10	0	2	67.0633	Not-determined	Genome-fragment	unclassified	Actinomycetaceae	NA
PE24_ctg26	22395	21	0	10	61.0449	Not-determined	Genome-fragment	unclassified	Actinomycetaceae	NA
PE24_ctg115	14945	10	0	4	63.5597	Not-determined	Genome-fragment	unclassified	Actinomycetaceae	NA
PE24_ctg363	11585	11	0	1	63.0902	Not-determined	Genome-fragment	unclassified	Actinomycetaceae	NA
PE30_ctg227	10293	9	0	2	64.2378	Not-determined	Genome-fragment	unclassified	Actinomycetaceae	NA
PE38_ctg142	13652	13	0	4	60.2036	Not-determined	Genome-fragment	unclassified	Actinomycetaceae	NA
PE40_ctg157	10991	7	0	2	64.389	Not-determined	Genome-fragment	unclassified	Actinomycetaceae	NA
PE25_ctg27	11709	8	0	1	66.214	Not-determined	Genome-fragment	unclassified	Actinomycetaceae	NA
PE09_ctg346	74255	82	27	25	47.9025	Complete	High-quality	Siphoviridae	Acutalibacteraceae	100
CN21_ctg326	106437	124	19	35	38.0892	Complete	High-quality	unclassified	Acutalibacteraceae	100
CN29_ctg501	254541	249	28	131	52.0651	Complete	High-quality	unclassified	Acutalibacteraceae	100
PE21_ctg519	204524	189	27	102	43.7137	Complete	High-quality	unclassified	Acutalibacteraceae	100
PE37_ctg122	170886	155	22	89	42.4195	Complete	High-quality	unclassified	Acutalibacteraceae	100
CN06_ctg556	39601	59	14	2	38.0546	High-quality	High-quality	Siphoviridae	Acutalibacteraceae	100
CN31_ctg107	66439	98	36	0	40.3648	High-quality	High-quality	Siphoviridae	Acutalibacteraceae	100
PE27_ctg34	63093	74	17	15	33.1669	High-quality	High-quality	Siphoviridae	Acutalibacteraceae	100
CN21_ctg1180	142578	141	2	60	34.7992	High-quality	High-quality	unclassified	Acutalibacteraceae	94.42
PE23_ctg380	82504	103	25	19	39.1666	High-quality	High-quality	unclassified	Acutalibacteraceae	100
PE37_ctg235	46746	51	16	13	38.9274	High-quality	High-quality	unclassified	Acutalibacteraceae	96.4
CN19_ctg546	5524	6	1	0	34.866	High-quality	High-quality	unclassified	Acutalibacteraceae	100
CN21_ctg980	10720	17	11	0	36.0634	Low-quality	Genome-fragment	Myoviridae	Acutalibacteraceae	25.38
CN29_ctg254	14814	22	7	0	41.3933	Low-quality	Genome-fragment	Myoviridae	Acutalibacteraceae	34.35
CN02_ctg329	16896	19	10	0	49.1181	Low-quality	Genome-fragment	Siphoviridae	Acutalibacteraceae	48.23
CN10_ctg708	17047	31	4	3	43.7672	Low-quality	Genome-fragment	Siphoviridae	Acutalibacteraceae	25.46
CN14_ctg112	14789	25	9	0	37.0208	Low-quality	Genome-fragment	Siphoviridae	Acutalibacteraceae	35.02
CN18_ctg504	13035	20	11	0	37.99	Low-quality	Genome-fragment	Siphoviridae	Acutalibacteraceae	37.05
CN34_ctg555	17144	22	12	0	54.1239	Low-quality	Genome-fragment	Siphoviridae	Acutalibacteraceae	40.33
CN34_ctg585	10878	9	0	2	45.5231	Low-quality	Genome-fragment	Siphoviridae	Acutalibacteraceae	20.85
PE08_ctg1037	10266	11	3	0	34.8139	Low-quality	Genome-fragment	Siphoviridae	Acutalibacteraceae	8.56
PE36_ctg986	12035	15	11	0	41.3959	Low-quality	Genome-fragment	Siphoviridae	Acutalibacteraceae	34.21
CN02_ctg731	17870	26	1	2	52.2384	Low-quality	Genome-fragment	unclassified	Acutalibacteraceae	13.16
CN05_ctg392	10040	6	5	0	48.008	Low-quality	Genome-fragment	unclassified	Acutalibacteraceae	27.46
CN06_ctg113	10171	13	1	1	35.7487	Low-quality	Genome-fragment	unclassified	Acutalibacteraceae	5.47
CN06_ctg1106	11166	11	1	1	34.3364	Low-quality	Genome-fragment	unclassified	Acutalibacteraceae	12.53
CN07_ctg573	10538	13	2	2	54.6214	Low-quality	Genome-fragment	unclassified	Acutalibacteraceae	11.95
CN08_ctg755	13044	9	2	0	50.989	Low-quality	Genome-fragment	unclassified	Acutalibacteraceae	11.17
CN12_ctg173	36067	44	5	12	40.2556	Low-quality	Genome-fragment	unclassified	Acutalibacteraceae	14.68
CN19_ctg481	14327	16	2	0	33.203	Low-quality	Genome-fragment	unclassified	Acutalibacteraceae	13.16
CN21_ctg779	46001	35	1	10	35.8492	Low-quality	Genome-fragment	unclassified	Acutalibacteraceae	24.73
CN30_ctg225	10538	13	6	0	40.8142	Low-quality	Genome-fragment	unclassified	Acutalibacteraceae	30.03
PE29_ctg454	10767	13	2	1	55.5122	Low-quality	Genome-fragment	unclassified	Acutalibacteraceae	12.21
PE29_ctg703	17410	30	11	0	43.1304	Low-quality	Genome-fragment	unclassified	Acutalibacteraceae	33.21
PE36_ctg141	11722	17	4	1	56.9954	Low-quality	Genome-fragment	unclassified	Acutalibacteraceae	16.38
PE36_ctg714	32695	57	9	1	32.1548	Low-quality	Genome-fragment	unclassified	Acutalibacteraceae	30.03
CN02_ctg775	15636	23	17	0	45.8237	Low-quality	Genome-fragment	Myoviridae	Acutalibacteraceae	47.77
CN34_ctg892	20335	31	15	2	48.4731	Low-quality	Genome-fragment	Myoviridae	Acutalibacteraceae	48.42
CN04_ctg718	10131	11	2	0	44.2405	Low-quality	Genome-fragment	Siphoviridae	Acutalibacteraceae	18.75
CN15_ctg543	10639	13	1	4	48.9426	Low-quality	Genome-fragment	Siphoviridae	Acutalibacteraceae	17.94
CN17_ctg577	22469	32	10	8	37.4471	Low-quality	Genome-fragment	Siphoviridae	Acutalibacteraceae	29.71
CN17_ctg669	22751	16	1	5	34.0776	Low-quality	Genome-fragment	Siphoviridae	Acutalibacteraceae	31.09
CN17_ctg1127	48354	53	12	25	37.2606	Low-quality	Genome-fragment	Siphoviridae	Acutalibacteraceae	28.73
CN19_ctg620	13093	15	1	7	36.6608	Low-quality	Genome-fragment	Siphoviridae	Acutalibacteraceae	16.68
CN28_ctg394	11425	16	5	0	41.0503	Low-quality	Genome-fragment	Siphoviridae	Acutalibacteraceae	32.61
CN34_ctg129	12281	11	6	0	55.9564	Low-quality	Genome-fragment	Siphoviridae	Acutalibacteraceae	13.65
CN34_ctg1141	12993	20	2	1	49.4035	Low-quality	Genome-fragment	Siphoviridae	Acutalibacteraceae	32.55
PE07_ctg529	19087	22	8	4	38.2826	Low-quality	Genome-fragment	Siphoviridae	Acutalibacteraceae	24.87
PE08_ctg1014	35345	41	12	9	41.7202	Low-quality	Genome-fragment	Siphoviridae	Acutalibacteraceae	48.1
PE08_ctg1067	14883	25	6	0	41.5239	Low-quality	Genome-fragment	Siphoviridae	Acutalibacteraceae	35.57
PE29_ctg1204	12048	14	3	0	42.0319	Low-quality	Genome-fragment	Siphoviridae	Acutalibacteraceae	37.15
CN07_ctg124	14193	18	3	1	58.3879	Low-quality	Genome-fragment	unclassified	Acutalibacteraceae	18.51
CN10_ctg986	14259	15	2	3	42.261	Low-quality	Genome-fragment	unclassified	Acutalibacteraceae	18.7
CN12_ctg128	14771	22	2	2	46.3543	Low-quality	Genome-fragment	unclassified	Acutalibacteraceae	26.82
CN12_ctg149	132109	138	22	71	59.0316	Low-quality	Genome-fragment	unclassified	Acutalibacteraceae	47.03
CN12_ctg166	10223	13	0	2	42.0816	Low-quality	Genome-fragment	unclassified	Acutalibacteraceae	17.08
CN12_ctg578	48485	44	2	15	37.2961	Low-quality	Genome-fragment	unclassified	Acutalibacteraceae	23.55
CN17_ctg468	17299	14	0	3	51.5406	Low-quality	Genome-fragment	unclassified	Acutalibacteraceae	21.75
CN21_ctg72	55190	63	4	26	38.6139	Low-quality	Genome-fragment	unclassified	Acutalibacteraceae	14.1
CN21_ctg1176	69575	70	3	28	35.7054	Low-quality	Genome-fragment	unclassified	Acutalibacteraceae	9
CN32_ctg640	34307	37	2	17	53.8316	Low-quality	Genome-fragment	unclassified	Acutalibacteraceae	14.85
PE01_ctg730	10952	12	0	1	33.5373	Low-quality	Genome-fragment	unclassified	Acutalibacteraceae	21.39
PE02_ctg173	23058	27	3	3	42.74	Low-quality	Genome-fragment	unclassified	Acutalibacteraceae	18.21
PE07_ctg78	25113	30	5	8	34.2173	Low-quality	Genome-fragment	unclassified	Acutalibacteraceae	15.36
PE07_ctg391	13869	22	4	3	41.928	Low-quality	Genome-fragment	unclassified	Acutalibacteraceae	13.3
PE07_ctg484	19854	24	3	7	36.6173	Low-quality	Genome-fragment	unclassified	Acutalibacteraceae	11.86
PE08_ctg33	70011	76	16	15	37.507	Low-quality	Genome-fragment	unclassified	Acutalibacteraceae	49.19
PE08_ctg376	38948	53	6	14	38.0738	Low-quality	Genome-fragment	unclassified	Acutalibacteraceae	32.79
PE08_ctg481	11393	13	1	2	39.7174	Low-quality	Genome-fragment	unclassified	Acutalibacteraceae	21.49
PE14_ctg221	20720	26	1	9	37.8089	Low-quality	Genome-fragment	unclassified	Acutalibacteraceae	30.19
PE14_ctg332	25081	24	3	10	38.1843	Low-quality	Genome-fragment	unclassified	Acutalibacteraceae	8.04
PE17_ctg103	20565	24	4	5	38.6385	Low-quality	Genome-fragment	unclassified	Acutalibacteraceae	12.29
PE19_ctg125	41548	42	4	13	40.7071	Low-quality	Genome-fragment	unclassified	Acutalibacteraceae	13.6
PE22_ctg197	61030	67	5	30	33.7359	Low-quality	Genome-fragment	unclassified	Acutalibacteraceae	18.84
PE28_ctg319	17693	16	0	6	40.0384	Low-quality	Genome-fragment	unclassified	Acutalibacteraceae	16.39
PE30_ctg589	15064	19	4	1	67.1004	Low-quality	Genome-fragment	unclassified	Acutalibacteraceae	20.46
PE36_ctg664	88517	114	8	34	37.438	Low-quality	Genome-fragment	unclassified	Acutalibacteraceae	23.22
PE37_ctg299	13938	18	1	1	35.3207	Low-quality	Genome-fragment	unclassified	Acutalibacteraceae	8.03
PE38_ctg327	59320	47	6	23	54.5448	Low-quality	Genome-fragment	unclassified	Acutalibacteraceae	14.7
PE36_ctg514	30974	48	21	1	58.7654	Medium-quality	Genome-fragment	Myoviridae	Acutalibacteraceae	67.15
PE17_ctg302	18797	24	8	0	35.2716	Medium-quality	Genome-fragment	Siphoviridae	Acutalibacteraceae	52.5
PE27_ctg489	39196	52	19	5	35.7613	Medium-quality	Genome-fragment	Siphoviridae	Acutalibacteraceae	52.68
CN02_ctg571	19101	22	6	0	47.8195	Medium-quality	Genome-fragment	unclassified	Acutalibacteraceae	50.23
CN12_ctg356	63255	82	20	31	61.2552	Medium-quality	Genome-fragment	Siphoviridae	Acutalibacteraceae	68.85
CN13_ctg31	26703	39	20	0	36.9771	Medium-quality	Genome-fragment	Siphoviridae	Acutalibacteraceae	74.37
CN14_ctg148	55871	66	16	12	39.5232	Medium-quality	Genome-fragment	Siphoviridae	Acutalibacteraceae	73.51
CN28_ctg188	115404	120	19	38	38.4952	Medium-quality	Genome-fragment	Siphoviridae	Acutalibacteraceae	57.01
CN28_ctg949	21454	36	13	1	38.4777	Medium-quality	Genome-fragment	Siphoviridae	Acutalibacteraceae	59.61
PE08_ctg1001	48335	54	12	8	39.3628	Medium-quality	Genome-fragment	Siphoviridae	Acutalibacteraceae	59.26
PE23_ctg898	22466	34	9	0	39.2415	Medium-quality	Genome-fragment	Siphoviridae	Acutalibacteraceae	53.89
PE33_ctg47	25491	37	15	2	43.2702	Medium-quality	Genome-fragment	Siphoviridae	Acutalibacteraceae	71.19
PE33_ctg706	58660	69	24	26	53.8288	Medium-quality	Genome-fragment	Siphoviridae	Acutalibacteraceae	79.1
PE37_ctg62	37530	52	19	0	41.6334	Medium-quality	Genome-fragment	Siphoviridae	Acutalibacteraceae	81.48
CN12_ctg37	69136	70	2	27	59.4755	Medium-quality	Genome-fragment	unclassified	Acutalibacteraceae	72.62
CN14_ctg209	28069	41	15	0	39.4991	Medium-quality	Genome-fragment	unclassified	Acutalibacteraceae	79.78
CN14_ctg594	212956	198	18	97	42.1233	Medium-quality	Genome-fragment	unclassified	Acutalibacteraceae	69.24
CN19_ctg138	86021	91	11	35	49.8518	Medium-quality	Genome-fragment	unclassified	Acutalibacteraceae	62.35
CN34_ctg106	11802	10	0	0	48.2122	Medium-quality	Genome-fragment	unclassified	Acutalibacteraceae	76.43
CN35_ctg537	162172	172	2	15	33.7321	Medium-quality	Genome-fragment	unclassified	Acutalibacteraceae	67.64
PE02_ctg274	129985	129	14	61	38.6614	Medium-quality	Genome-fragment	unclassified	Acutalibacteraceae	59.79
PE02_ctg571	186464	194	19	92	38.8842	Medium-quality	Genome-fragment	unclassified	Acutalibacteraceae	53.7
PE04_ctg1555	29949	24	1	8	35.1297	Medium-quality	Genome-fragment	unclassified	Acutalibacteraceae	51.4
PE13_ctg113	142842	152	20	77	41.0559	Medium-quality	Genome-fragment	unclassified	Acutalibacteraceae	64.29
PE17_ctg27	23174	26	1	1	35.7513	Medium-quality	Genome-fragment	unclassified	Acutalibacteraceae	51.5
PE19_ctg404	19126	31	8	1	40.1704	Medium-quality	Genome-fragment	unclassified	Acutalibacteraceae	57.92
PE21_ctg516	162403	175	20	86	39.4863	Medium-quality	Genome-fragment	unclassified	Acutalibacteraceae	61.95
PE38_ctg613	121672	136	19	48	39.4133	Medium-quality	Genome-fragment	unclassified	Acutalibacteraceae	52.68
CN05_ctg10	20377	23	0	4	52.839	Not-determined	Genome-fragment	Siphoviridae	Acutalibacteraceae	NA
CN05_ctg733	14616	17	0	1	52.1278	Not-determined	Genome-fragment	unclassified	Acutalibacteraceae	NA
CN06_ctg566	15835	9	0	3	43.8333	Not-determined	Genome-fragment	unclassified	Acutalibacteraceae	NA
CN14_ctg496	16287	14	0	3	29.6617	Not-determined	Genome-fragment	unclassified	Acutalibacteraceae	NA
CN19_ctg581	12969	14	0	3	36.6027	Not-determined	Genome-fragment	unclassified	Acutalibacteraceae	NA
PE01_ctg475	43421	42	0	9	35.3285	Not-determined	Genome-fragment	unclassified	Acutalibacteraceae	NA
PE07_ctg536	10211	11	0	2	32.7	Not-determined	Genome-fragment	unclassified	Acutalibacteraceae	NA
PE17_ctg131	24853	19	0	7	28.7169	Not-determined	Genome-fragment	unclassified	Acutalibacteraceae	NA
PE22_ctg236	13393	15	0	7	33.5772	Not-determined	Genome-fragment	unclassified	Acutalibacteraceae	NA
PE27_ctg180	18240	16	0	7	28.6897	Not-determined	Genome-fragment	unclassified	Acutalibacteraceae	NA
PE19_ctg770	10678	18	0	2	34.3229	Not-determined	Genome-fragment	Inoviridae	Acutalibacteraceae	NA
PE35_ctg1132	12350	15	0	2	38.4291	Not-determined	Genome-fragment	Siphoviridae	Acutalibacteraceae	NA
CN02_ctg42	24603	30	0	10	52.3148	Not-determined	Genome-fragment	unclassified	Acutalibacteraceae	NA
CN04_ctg785	13807	17	0	3	34.9026	Not-determined	Genome-fragment	unclassified	Acutalibacteraceae	NA
CN06_ctg95	13750	19	0	2	34.4873	Not-determined	Genome-fragment	unclassified	Acutalibacteraceae	NA
CN06_ctg993	13290	14	0	5	36.6817	Not-determined	Genome-fragment	unclassified	Acutalibacteraceae	NA
CN06_ctg1039	18824	19	0	4	40.6555	Not-determined	Genome-fragment	unclassified	Acutalibacteraceae	NA
CN07_ctg153	20171	24	0	10	35.5808	Not-determined	Genome-fragment	unclassified	Acutalibacteraceae	NA
CN07_ctg698	36061	46	0	17	40.889	Not-determined	Genome-fragment	unclassified	Acutalibacteraceae	NA
CN08_ctg702	12312	11	0	1	41.553	Not-determined	Genome-fragment	unclassified	Acutalibacteraceae	NA
CN14_ctg618	19023	25	0	2	40.0095	Not-determined	Genome-fragment	unclassified	Acutalibacteraceae	NA
CN19_ctg41	10410	12	0	2	30.2978	Not-determined	Genome-fragment	unclassified	Acutalibacteraceae	NA
CN19_ctg776	67259	75	0	25	51.5232	Not-determined	Genome-fragment	unclassified	Acutalibacteraceae	NA
CN20_ctg491	48923	36	0	11	53.1304	Not-determined	Genome-fragment	unclassified	Acutalibacteraceae	NA
CN21_ctg425	75868	73	0	23	35.9493	Not-determined	Genome-fragment	unclassified	Acutalibacteraceae	NA
CN21_ctg951	69666	80	0	37	40.364	Not-determined	Genome-fragment	unclassified	Acutalibacteraceae	NA
CN28_ctg112	10743	12	0	1	36.3493	Not-determined	Genome-fragment	unclassified	Acutalibacteraceae	NA
CN28_ctg791	50160	48	0	18	37.9545	Not-determined	Genome-fragment	unclassified	Acutalibacteraceae	NA
CN28_ctg816	14650	23	0	2	38.2389	Not-determined	Genome-fragment	unclassified	Acutalibacteraceae	NA
CN29_ctg613	75128	71	0	35	48.5758	Not-determined	Genome-fragment	unclassified	Acutalibacteraceae	NA
CN34_ctg537	21336	18	0	3	48.4861	Not-determined	Genome-fragment	unclassified	Acutalibacteraceae	NA
CN34_ctg538	15980	19	0	4	48.1039	Not-determined	Genome-fragment	unclassified	Acutalibacteraceae	NA
PE07_ctg139	15069	8	0	2	37.1889	Not-determined	Genome-fragment	unclassified	Acutalibacteraceae	NA
PE07_ctg480	11389	15	0	4	32.2065	Not-determined	Genome-fragment	unclassified	Acutalibacteraceae	NA
PE07_ctg938	11473	15	0	2	35.6315	Not-determined	Genome-fragment	unclassified	Acutalibacteraceae	NA
PE08_ctg193	63046	56	0	25	50.6773	Not-determined	Genome-fragment	unclassified	Acutalibacteraceae	NA
PE08_ctg236	45343	34	0	12	36.3187	Not-determined	Genome-fragment	unclassified	Acutalibacteraceae	NA
PE09_ctg1155	19601	22	1	9	51.2576	Not-determined	Genome-fragment	unclassified	Acutalibacteraceae	NA
PE09_ctg1245	43492	49	0	23	50.9542	Not-determined	Genome-fragment	unclassified	Acutalibacteraceae	NA
PE16_ctg152	77518	84	0	23	37.4623	Not-determined	Genome-fragment	unclassified	Acutalibacteraceae	NA
PE17_ctg724	45720	41	0	20	31.0761	Not-determined	Genome-fragment	unclassified	Acutalibacteraceae	NA
PE17_ctg784	12705	13	0	4	31.4443	Not-determined	Genome-fragment	unclassified	Acutalibacteraceae	NA
PE19_ctg349	17254	18	0	6	35.3947	Not-determined	Genome-fragment	unclassified	Acutalibacteraceae	NA
PE19_ctg826	31863	25	0	12	42.1272	Not-determined	Genome-fragment	unclassified	Acutalibacteraceae	NA
PE21_ctg372	19781	18	0	4	34.3158	Not-determined	Genome-fragment	unclassified	Acutalibacteraceae	NA
PE23_ctg970	27995	26	0	8	34.1132	Not-determined	Genome-fragment	unclassified	Acutalibacteraceae	NA
PE26_ctg749	19813	22	0	7	34.4117	Not-determined	Genome-fragment	unclassified	Acutalibacteraceae	NA
PE36_ctg768	30889	33	0	14	49.0369	Not-determined	Genome-fragment	unclassified	Acutalibacteraceae	NA
CN06_ctg227	133174	108	12	36	55.6212	Complete	High-quality	unclassified	Akkermansiaceae	100
PE25_ctg180	63018	66	1	15	59.8432	High-quality	High-quality	unclassified	Akkermansiaceae	94.27
CN06_ctg1333	272275	239	1	116	56.335	High-quality	High-quality	unclassified	Akkermansiaceae	100
CN17_ctg702	117262	96	1	47	57.6419	High-quality	High-quality	unclassified	Akkermansiaceae	100
PE20_ctg446	10280	14	4	0	56.1673	Low-quality	Genome-fragment	Siphoviridae	Akkermansiaceae	30.65
PE02_ctg25	12011	18	1	0	58.6629	Low-quality	Genome-fragment	unclassified	Akkermansiaceae	35.81
PE23_ctg375	15291	20	2	0	59.5252	Low-quality	Genome-fragment	unclassified	Akkermansiaceae	45.97
PE25_ctg320	17189	25	5	0	53.7495	Low-quality	Genome-fragment	unclassified	Akkermansiaceae	44.35
PE25_ctg353	15265	6	3	0	55.4143	Low-quality	Genome-fragment	unclassified	Akkermansiaceae	28.54
PE29_ctg1343	124677	120	3	58	56.5405	Low-quality	Genome-fragment	unclassified	Akkermansiaceae	35.4
CN28_ctg313	56521	61	6	11	53.4421	Low-quality	Genome-fragment	unclassified	Akkermansiaceae	36.18
CN24_ctg264	29555	33	5	2	54.4341	Medium-quality	Genome-fragment	unclassified	Akkermansiaceae	72.89
CN28_ctg528	124044	101	4	44	55.3683	Medium-quality	Genome-fragment	unclassified	Akkermansiaceae	79.13
PE20_ctg409	39162	34	2	6	52.9723	Medium-quality	Genome-fragment	unclassified	Akkermansiaceae	53.6
PE40_ctg313	203154	192	13	70	54.3804	Medium-quality	Genome-fragment	unclassified	Akkermansiaceae	71.55
CN30_ctg306	17705	19	0	9	36.4247	Not-determined	Genome-fragment	unclassified	Amphibacillaceae	NA
CN31_ctg31	90675	104	25	35	46.9291	Complete	High-quality	Siphoviridae	Anaerovoracaceae	100
CN08_ctg513	5174	8	5	0	36.6061	High-quality	High-quality	Microviridae	Anaerovoracaceae	100
CN02_ctg539	26575	39	8	5	47.2248	Low-quality	Genome-fragment	Siphoviridae	Anaerovoracaceae	30.5
PE19_ctg275	13110	20	9	0	45.3242	Low-quality	Genome-fragment	Siphoviridae	Anaerovoracaceae	31.6
PE30_ctg896	11742	21	7	0	47.7261	Low-quality	Genome-fragment	Siphoviridae	Anaerovoracaceae	28.44
CN31_ctg220	49723	41	6	23	47.7365	Low-quality	Genome-fragment	unclassified	Anaerovoracaceae	20.2
CN02_ctg579	12100	13	0	2	45.6777	Low-quality	Genome-fragment	unclassified	Anaerovoracaceae	12.24
CN02_ctg667	14345	15	4	6	47.5357	Low-quality	Genome-fragment	unclassified	Anaerovoracaceae	15.55
PE19_ctg516	11459	22	4	0	44.5152	Low-quality	Genome-fragment	unclassified	Anaerovoracaceae	33.56
PE19_ctg291	20906	22	18	0	48.5411	Medium-quality	Genome-fragment	Siphoviridae	Anaerovoracaceae	50.29
CN02_ctg35	29050	51	15	0	47.3081	Medium-quality	Genome-fragment	unclassified	Anaerovoracaceae	83.45
PE09_ctg482	36642	53	20	12	49.184	Medium-quality	Genome-fragment	Siphoviridae	Anaerovoracaceae	61.63
PE09_ctg1206	96990	105	21	49	47.6864	Medium-quality	Genome-fragment	unclassified	Anaerovoracaceae	70.49
PE34_ctg237	14663	13	0	2	50.2626	Not-determined	Genome-fragment	unclassified	Anaerovoracaceae	NA
CN11_ctg862	14313	14	0	3	47.2018	Not-determined	Genome-fragment	unclassified	Anaerovoracaceae	NA
PE36_ctg839	69673	69	0	32	43.9855	Not-determined	Genome-fragment	unclassified	Anaerovoracaceae	NA
CN12_ctg144	10934	24	5	0	64.4869	Low-quality	Genome-fragment	Siphoviridae	Atopobiaceae	25.21
CN04_ctg696	27607	36	4	9	63.0601	Low-quality	Genome-fragment	Siphoviridae	Atopobiaceae	7.3
PE27_ctg476	20686	14	0	4	70.2359	Low-quality	Genome-fragment	unclassified	Atopobiaceae	27.92
CN12_ctg408	24502	25	8	0	63.7581	Medium-quality	Genome-fragment	unclassified	Atopobiaceae	59.27
CN12_ctg213	30978	29	7	0	62.7897	Medium-quality	Genome-fragment	unclassified	Atopobiaceae	61.78
CN12_ctg127	17295	16	0	4	65.9439	Not-determined	Genome-fragment	unclassified	Atopobiaceae	NA
CN14_ctg382	104471	130	21	7	44.5961	Complete	High-quality	Gratiaviridae	Bacteroidaceae	100
CN02_ctg64	70486	111	17	0	39.5071	Complete	High-quality	Quimbyviridae	Bacteroidaceae	100
PE03_ctg261	40302	57	11	1	41.3702	Complete	High-quality	unclassified	Bacteroidaceae	100
PE28_ctg731	87523	108	12	25	42.9396	Complete	High-quality	unclassified	Bacteroidaceae	100
CN13_ctg331	6130	6	3	0	40.3263	Complete	High-quality	unclassified	Bacteroidaceae	100
CN17_ctg1206	5756	7	3	0	37.5434	Complete	High-quality	unclassified	Bacteroidaceae	100
CN30_ctg72	6624	10	3	0	36.6244	Complete	High-quality	unclassified	Bacteroidaceae	100
CN32_ctg97	6433	7	3	0	39.9969	Complete	High-quality	unclassified	Bacteroidaceae	100
PE06_ctg529	6612	9	3	0	39.6098	Complete	High-quality	unclassified	Bacteroidaceae	100
PE10_ctg282	6025	6	3	0	40.9627	Complete	High-quality	unclassified	Bacteroidaceae	100
PE30_ctg539	6776	8	3	0	36.5998	Complete	High-quality	unclassified	Bacteroidaceae	100
PE34_ctg446	6552	8	3	0	37.4847	Complete	High-quality	unclassified	Bacteroidaceae	100
CN29_ctg470	83953	119	13	16	40.8479	Complete	High-quality	Quimbyviridae	Bacteroidaceae	100
CN31_ctg69	64001	107	19	0	38.8213	Complete	High-quality	Quimbyviridae	Bacteroidaceae	100
PE27_ctg314	76141	126	16	2	37.076	Complete	High-quality	Quimbyviridae	Bacteroidaceae	100
CN05_ctg505	79373	89	5	23	41.5822	Complete	High-quality	unclassified	Bacteroidaceae	100
CN05_ctg508	176366	163	7	78	46.8015	Complete	High-quality	unclassified	Bacteroidaceae	100
CN21_ctg641	222296	209	12	93	48.7616	Complete	High-quality	unclassified	Bacteroidaceae	100
CN29_ctg423	74388	96	26	27	38.8799	Complete	High-quality	unclassified	Bacteroidaceae	100
PE02_ctg510	74498	84	11	6	39.9071	Complete	High-quality	unclassified	Bacteroidaceae	100
PE05_ctg140	49024	66	12	15	39.9559	Complete	High-quality	unclassified	Bacteroidaceae	100
PE09_ctg994	92899	93	7	19	44.6646	Complete	High-quality	unclassified	Bacteroidaceae	100
PE26_ctg503	91450	98	7	18	41.5003	Complete	High-quality	unclassified	Bacteroidaceae	100
PE31_ctg114	166625	145	13	57	43.38	Complete	High-quality	unclassified	Bacteroidaceae	100
CN20_ctg195	5921	8	3	0	41.1924	Complete	High-quality	unclassified	Bacteroidaceae	100
PE18_ctg76	6323	6	3	0	41.3411	Complete	High-quality	unclassified	Bacteroidaceae	100
PE36_ctg661	6129	7	3	0	40.1697	Complete	High-quality	unclassified	Bacteroidaceae	100
PE34_ctg89	56730	88	15	3	39.2015	High-quality	High-quality	Quimbyviridae	Bacteroidaceae	94.78
PE09_ctg489	106362	128	9	2	44.5422	High-quality	High-quality	unclassified	Bacteroidaceae	100
PE19_ctg948	5675	7	2	0	38.7665	High-quality	High-quality	unclassified	Bacteroidaceae	91.39
CN11_ctg711	77781	102	15	7	44.6176	High-quality	High-quality	Quimbyviridae	Bacteroidaceae	100
CN35_ctg569	73043	107	33	1	36.5634	High-quality	High-quality	Siphoviridae	Bacteroidaceae	100
CN02_ctg23	59639	74	11	5	42.7019	High-quality	High-quality	unclassified	Bacteroidaceae	90.87
CN03_ctg962	101852	119	14	22	44.8082	High-quality	High-quality	unclassified	Bacteroidaceae	100
CN15_ctg107	96489	100	9	18	42.5023	High-quality	High-quality	unclassified	Bacteroidaceae	99.03
CN15_ctg372	52391	62	2	10	45.5975	High-quality	High-quality	unclassified	Bacteroidaceae	100
CN15_ctg385	90845	137	18	1	40.3919	High-quality	High-quality	unclassified	Bacteroidaceae	100
CN20_ctg38	59185	62	3	6	42.2945	High-quality	High-quality	unclassified	Bacteroidaceae	90.12
CN20_ctg63	172515	165	1	58	47.3008	High-quality	High-quality	unclassified	Bacteroidaceae	100
CN25_ctg122	176853	280	22	26	39.5481	High-quality	High-quality	unclassified	Bacteroidaceae	100
CN26_ctg460	94838	96	11	28	38.9918	High-quality	High-quality	unclassified	Bacteroidaceae	100
CN27_ctg663	71886	69	3	17	43.0918	High-quality	High-quality	unclassified	Bacteroidaceae	100
CN27_ctg678	62520	74	11	2	38.8068	High-quality	High-quality	unclassified	Bacteroidaceae	96.39
CN34_ctg55	54705	75	11	3	42.0967	High-quality	High-quality	unclassified	Bacteroidaceae	99.24
CN34_ctg835	149272	129	2	57	45.3702	High-quality	High-quality	unclassified	Bacteroidaceae	92.73
CN36_ctg359	53829	50	1	21	45.0984	High-quality	High-quality	unclassified	Bacteroidaceae	100
CN36_ctg854	65387	90	13	3	46.8365	High-quality	High-quality	unclassified	Bacteroidaceae	100
PE04_ctg6	67170	61	1	27	42.3001	High-quality	High-quality	unclassified	Bacteroidaceae	100
PE04_ctg38	63026	56	1	25	41.0323	High-quality	High-quality	unclassified	Bacteroidaceae	95.37
PE06_ctg514	46610	65	5	2	46.7196	High-quality	High-quality	unclassified	Bacteroidaceae	100
PE15_ctg307	59530	77	12	3	39.2911	High-quality	High-quality	unclassified	Bacteroidaceae	92.07
PE19_ctg794	58017	67	3	13	46.5243	High-quality	High-quality	unclassified	Bacteroidaceae	100
PE23_ctg17	42897	27	1	12	48.8915	High-quality	High-quality	unclassified	Bacteroidaceae	94.83
PE28_ctg661	58842	70	8	5	43.3823	High-quality	High-quality	unclassified	Bacteroidaceae	100
PE38_ctg518	46494	65	7	3	46.3823	High-quality	High-quality	unclassified	Bacteroidaceae	100
CN10_ctg174	7614	9	4	0	39.3617	High-quality	High-quality	unclassified	Bacteroidaceae	100
CN17_ctg234	8328	10	4	1	41.9909	High-quality	High-quality	unclassified	Bacteroidaceae	100
PE10_ctg519	6375	6	3	0	38.949	High-quality	High-quality	unclassified	Bacteroidaceae	100
PE17_ctg314	10211	9	0	3	44.8732	Low-quality	Genome-fragment	Myoviridae	Bacteroidaceae	1.89
PE19_ctg513	16219	22	1	4	40.7053	Low-quality	Genome-fragment	Myoviridae	Bacteroidaceae	25.21
PE06_ctg188	11877	10	2	0	38.8229	Low-quality	Genome-fragment	Podoviridae_crAss-like	Bacteroidaceae	11.86
CN11_ctg956	19448	37	5	4	39.7882	Low-quality	Genome-fragment	Quimbyviridae	Bacteroidaceae	17.59
CN11_ctg1411	50224	69	10	9	39.3099	Low-quality	Genome-fragment	Quimbyviridae	Bacteroidaceae	49.87
CN36_ctg1194	10132	13	1	2	40.831	Low-quality	Genome-fragment	Quimbyviridae	Bacteroidaceae	14.2
PE02_ctg7	26714	52	4	0	36.056	Low-quality	Genome-fragment	Quimbyviridae	Bacteroidaceae	28.21
PE02_ctg309	32066	28	4	0	40.2358	Low-quality	Genome-fragment	Quimbyviridae	Bacteroidaceae	33.89
PE03_ctg497	26710	29	2	1	41.8757	Low-quality	Genome-fragment	Quimbyviridae	Bacteroidaceae	33.85
PE30_ctg236	18053	25	2	1	38.4202	Low-quality	Genome-fragment	Quimbyviridae	Bacteroidaceae	18.73
PE37_ctg254	27073	32	6	1	52.2439	Low-quality	Genome-fragment	Quimbyviridae	Bacteroidaceae	48.63
PE01_ctg142	10323	8	0	3	40.4921	Low-quality	Genome-fragment	Siphoviridae	Bacteroidaceae	2.29
CN05_ctg934	31546	31	1	7	46.6652	Low-quality	Genome-fragment	unclassified	Bacteroidaceae	41.76
CN11_ctg135	12436	23	1	8	43.2937	Low-quality	Genome-fragment	unclassified	Bacteroidaceae	14.84
CN11_ctg1264	10305	11	1	0	44.1048	Low-quality	Genome-fragment	unclassified	Bacteroidaceae	15.13
CN15_ctg167	20098	16	0	6	44.1935	Low-quality	Genome-fragment	unclassified	Bacteroidaceae	24.59
CN15_ctg223	12612	22	7	0	41.294	Low-quality	Genome-fragment	unclassified	Bacteroidaceae	34.84
CN19_ctg161	10668	23	3	1	37.0735	Low-quality	Genome-fragment	unclassified	Bacteroidaceae	32.88
CN21_ctg524	10135	10	1	0	45.6635	Low-quality	Genome-fragment	unclassified	Bacteroidaceae	21.04
CN23_ctg68	12010	13	3	0	41.9317	Low-quality	Genome-fragment	unclassified	Bacteroidaceae	14.74
CN23_ctg198	18518	23	1	1	41.1546	Low-quality	Genome-fragment	unclassified	Bacteroidaceae	40.9
CN24_ctg336	15991	19	1	8	48.3397	Low-quality	Genome-fragment	unclassified	Bacteroidaceae	8.08
CN25_ctg769	77170	73	8	21	42.1433	Low-quality	Genome-fragment	unclassified	Bacteroidaceae	35.19
CN28_ctg143	16796	16	2	0	49.3808	Low-quality	Genome-fragment	unclassified	Bacteroidaceae	37.39
CN28_ctg733	21377	31	2	2	44.6789	Low-quality	Genome-fragment	unclassified	Bacteroidaceae	46.88
CN34_ctg239	11564	12	1	2	35.7835	Low-quality	Genome-fragment	unclassified	Bacteroidaceae	14.25
CN34_ctg823	11694	9	2	1	37.5406	Low-quality	Genome-fragment	unclassified	Bacteroidaceae	2.9
CN36_ctg701	12014	12	1	4	38.4135	Low-quality	Genome-fragment	unclassified	Bacteroidaceae	3.29
PE01_ctg301	12189	7	2	1	48.3387	Low-quality	Genome-fragment	unclassified	Bacteroidaceae	19.35
PE02_ctg431	26687	36	2	7	46.9779	Low-quality	Genome-fragment	unclassified	Bacteroidaceae	39.52
PE03_ctg546	32245	50	5	1	42.8221	Low-quality	Genome-fragment	unclassified	Bacteroidaceae	29.59
PE04_ctg291	11415	7	0	0	56.6973	Low-quality	Genome-fragment	unclassified	Bacteroidaceae	14.12
PE04_ctg1648	11465	11	0	1	41.9974	Low-quality	Genome-fragment	unclassified	Bacteroidaceae	23.03
PE05_ctg367	16244	27	3	0	39.6085	Low-quality	Genome-fragment	unclassified	Bacteroidaceae	24.7
PE15_ctg304	12384	17	2	1	39.1392	Low-quality	Genome-fragment	unclassified	Bacteroidaceae	25.26
PE18_ctg53	27244	27	1	12	43.2976	Low-quality	Genome-fragment	unclassified	Bacteroidaceae	12.56
PE28_ctg509	11925	10	0	4	35.9832	Low-quality	Genome-fragment	unclassified	Bacteroidaceae	11.02
PE28_ctg928	15281	20	8	0	39.5524	Low-quality	Genome-fragment	unclassified	Bacteroidaceae	47.12
PE29_ctg107	34824	29	2	3	38.439	Low-quality	Genome-fragment	unclassified	Bacteroidaceae	30.97
PE29_ctg901	12755	5	1	1	55.1627	Low-quality	Genome-fragment	unclassified	Bacteroidaceae	3.02
PE35_ctg271	11915	15	1	2	37.9438	Low-quality	Genome-fragment	unclassified	Bacteroidaceae	18.61
PE35_ctg879	20250	18	1	1	37.758	Low-quality	Genome-fragment	unclassified	Bacteroidaceae	7.21
PE37_ctg58	10869	15	2	0	48.5601	Low-quality	Genome-fragment	unclassified	Bacteroidaceae	26.94
PE38_ctg316	21419	25	2	10	39.6517	Low-quality	Genome-fragment	unclassified	Bacteroidaceae	3.63
CN36_ctg43	11120	8	0	0	35.9353	Low-quality	Genome-fragment	Myoviridae	Bacteroidaceae	17.41
PE35_ctg658	11147	11	1	0	35.283	Low-quality	Genome-fragment	Myoviridae	Bacteroidaceae	22.38
CN29_ctg1025	13605	11	1	2	37.8905	Low-quality	Genome-fragment	Podoviridae_crAss-like	Bacteroidaceae	24.02
CN02_ctg402	92960	110	9	40	40.4249	Low-quality	Genome-fragment	Quimbyviridae	Bacteroidaceae	45.05
CN27_ctg645	31315	25	2	2	40.265	Low-quality	Genome-fragment	Quimbyviridae	Bacteroidaceae	49.45
PE26_ctg1056	57951	57	13	12	41.4937	Low-quality	Genome-fragment	Quimbyviridae	Bacteroidaceae	38.86
CN17_ctg911	10962	14	0	3	37.2195	Low-quality	Genome-fragment	Siphoviridae	Bacteroidaceae	8.36
CN27_ctg1541	15727	16	0	6	44.484	Low-quality	Genome-fragment	Siphoviridae	Bacteroidaceae	12
CN01_ctg404	18840	24	3	1	49.7505	Low-quality	Genome-fragment	unclassified	Bacteroidaceae	11.44
CN02_ctg183	25613	24	3	2	38.7499	Low-quality	Genome-fragment	unclassified	Bacteroidaceae	31.9
CN02_ctg546	86423	77	6	32	48.8319	Low-quality	Genome-fragment	unclassified	Bacteroidaceae	28.09
CN03_ctg102	10271	18	1	0	53.6072	Low-quality	Genome-fragment	unclassified	Bacteroidaceae	5.57
CN03_ctg581	38572	30	2	12	39.4431	Low-quality	Genome-fragment	unclassified	Bacteroidaceae	19.06
CN05_ctg46	12600	20	0	3	36.6984	Low-quality	Genome-fragment	unclassified	Bacteroidaceae	32.04
CN05_ctg258	17156	19	1	8	44.7657	Low-quality	Genome-fragment	unclassified	Bacteroidaceae	7.92
CN05_ctg274	19288	18	0	1	45.1524	Low-quality	Genome-fragment	unclassified	Bacteroidaceae	5.77
CN05_ctg953	20366	18	1	4	38.8196	Low-quality	Genome-fragment	unclassified	Bacteroidaceae	12.76
CN06_ctg617	61971	57	2	17	42.0697	Low-quality	Genome-fragment	unclassified	Bacteroidaceae	25.94
CN11_ctg106	29221	38	7	8	41.4496	Low-quality	Genome-fragment	unclassified	Bacteroidaceae	27.56
CN11_ctg201	25319	19	1	8	39.5355	Low-quality	Genome-fragment	unclassified	Bacteroidaceae	6.94
CN11_ctg336	35052	32	1	10	42.3371	Low-quality	Genome-fragment	unclassified	Bacteroidaceae	25.25
CN11_ctg564	10542	16	1	1	44.7259	Low-quality	Genome-fragment	unclassified	Bacteroidaceae	27.26
CN11_ctg670	37748	45	3	10	38.8789	Low-quality	Genome-fragment	unclassified	Bacteroidaceae	27.11
CN11_ctg775	10515	12	0	5	41.3029	Low-quality	Genome-fragment	unclassified	Bacteroidaceae	15.02
CN11_ctg788	33033	27	1	12	39.8844	Low-quality	Genome-fragment	unclassified	Bacteroidaceae	49.98
CN12_ctg519	19534	22	2	1	44.4507	Low-quality	Genome-fragment	unclassified	Bacteroidaceae	31.21
CN12_ctg615	29432	29	7	2	52.2764	Low-quality	Genome-fragment	unclassified	Bacteroidaceae	35.85
CN13_ctg261	23442	22	1	10	43.1235	Low-quality	Genome-fragment	unclassified	Bacteroidaceae	10.88
CN13_ctg443	10246	11	1	1	42.6801	Low-quality	Genome-fragment	unclassified	Bacteroidaceae	16
CN14_ctg355	11407	8	0	0	48.3563	Low-quality	Genome-fragment	unclassified	Bacteroidaceae	10.09
CN15_ctg490	28376	12	3	1	44.7914	Low-quality	Genome-fragment	unclassified	Bacteroidaceae	44.94
CN17_ctg853	84967	88	8	29	38.9128	Low-quality	Genome-fragment	unclassified	Bacteroidaceae	45.71
CN18_ctg192	11492	12	0	2	41.4897	Low-quality	Genome-fragment	unclassified	Bacteroidaceae	17.52
CN18_ctg275	12287	19	0	1	36.3881	Low-quality	Genome-fragment	unclassified	Bacteroidaceae	21.12
CN18_ctg471	10159	12	0	1	45.8805	Low-quality	Genome-fragment	unclassified	Bacteroidaceae	22.46
CN19_ctg131	30790	32	0	8	45.7681	Low-quality	Genome-fragment	unclassified	Bacteroidaceae	43.58
CN19_ctg285	16357	25	1	3	41.1567	Low-quality	Genome-fragment	unclassified	Bacteroidaceae	9.67
CN19_ctg569	16244	17	1	7	44.9458	Low-quality	Genome-fragment	unclassified	Bacteroidaceae	5.2
CN19_ctg651	32660	30	1	14	42.1464	Low-quality	Genome-fragment	unclassified	Bacteroidaceae	28.58
CN19_ctg685	58449	60	5	20	48.3635	Low-quality	Genome-fragment	unclassified	Bacteroidaceae	39.6
CN19_ctg904	33366	40	3	14	44.3565	Low-quality	Genome-fragment	unclassified	Bacteroidaceae	21.97
CN20_ctg459	31862	38	2	7	46.0643	Low-quality	Genome-fragment	unclassified	Bacteroidaceae	13.44
CN20_ctg533	111185	113	8	49	46.5494	Low-quality	Genome-fragment	unclassified	Bacteroidaceae	45.04
CN21_ctg18	15777	21	1	5	39.3294	Low-quality	Genome-fragment	unclassified	Bacteroidaceae	26.29
CN21_ctg777	27869	28	2	12	40.5791	Low-quality	Genome-fragment	unclassified	Bacteroidaceae	33.2
CN21_ctg894	29583	31	2	7	40.5165	Low-quality	Genome-fragment	unclassified	Bacteroidaceae	15.68
CN24_ctg680	20605	22	1	10	39.3206	Low-quality	Genome-fragment	unclassified	Bacteroidaceae	35.87
CN25_ctg1036	11755	13	0	5	43.1646	Low-quality	Genome-fragment	unclassified	Bacteroidaceae	30.4
CN26_ctg153	52292	60	12	10	41.5781	Low-quality	Genome-fragment	unclassified	Bacteroidaceae	39.85
CN26_ctg243	97021	95	5	37	45.9406	Low-quality	Genome-fragment	unclassified	Bacteroidaceae	42.07
CN26_ctg427	93021	110	9	39	44.3147	Low-quality	Genome-fragment	unclassified	Bacteroidaceae	39.53
CN26_ctg805	212124	197	9	79	39.3251	Low-quality	Genome-fragment	unclassified	Bacteroidaceae	45.3
CN26_ctg875	26375	28	0	10	37.6265	Low-quality	Genome-fragment	unclassified	Bacteroidaceae	32.27
CN27_ctg78	14626	17	0	1	43.2449	Low-quality	Genome-fragment	unclassified	Bacteroidaceae	21.44
CN27_ctg789	45279	55	1	16	42.883	Low-quality	Genome-fragment	unclassified	Bacteroidaceae	21.01
CN27_ctg1040	28452	30	8	1	43.4486	Low-quality	Genome-fragment	unclassified	Bacteroidaceae	44.44
CN27_ctg1201	38336	49	2	15	47.1698	Low-quality	Genome-fragment	unclassified	Bacteroidaceae	40.43
CN28_ctg215	33283	39	6	11	40.0505	Low-quality	Genome-fragment	unclassified	Bacteroidaceae	26.12
CN28_ctg560	30576	25	1	4	41.7386	Low-quality	Genome-fragment	unclassified	Bacteroidaceae	46.27
CN28_ctg597	53769	46	1	22	49.761	Low-quality	Genome-fragment	unclassified	Bacteroidaceae	19.14
CN28_ctg1035	10246	12	0	0	40.65	Low-quality	Genome-fragment	unclassified	Bacteroidaceae	13.1
CN29_ctg565	10928	13	1	0	47.9136	Low-quality	Genome-fragment	unclassified	Bacteroidaceae	5.93
CN31_ctg186	13019	24	3	0	36.6925	Low-quality	Genome-fragment	unclassified	Bacteroidaceae	19.67
CN31_ctg399	17489	16	1	6	40.5684	Low-quality	Genome-fragment	unclassified	Bacteroidaceae	27.31
CN31_ctg932	29094	45	4	9	39.5649	Low-quality	Genome-fragment	unclassified	Bacteroidaceae	25.12
CN31_ctg1059	12289	9	0	3	39.393	Low-quality	Genome-fragment	unclassified	Bacteroidaceae	12.1
CN33_ctg311	73415	76	1	8	41.9111	Low-quality	Genome-fragment	unclassified	Bacteroidaceae	37.9
CN34_ctg115	15652	20	0	5	40.0204	Low-quality	Genome-fragment	unclassified	Bacteroidaceae	13.1
CN34_ctg364	11531	17	2	0	37.3341	Low-quality	Genome-fragment	unclassified	Bacteroidaceae	16.76
CN34_ctg968	10507	14	0	1	36.9373	Low-quality	Genome-fragment	unclassified	Bacteroidaceae	16.37
CN35_ctg99	89873	102	8	39	41.8146	Low-quality	Genome-fragment	unclassified	Bacteroidaceae	39.98
CN35_ctg228	67598	67	3	27	40.4317	Low-quality	Genome-fragment	unclassified	Bacteroidaceae	12.61
CN35_ctg786	87859	96	1	44	41.8648	Low-quality	Genome-fragment	unclassified	Bacteroidaceae	31.28
CN36_ctg413	24125	21	1	6	40.2984	Low-quality	Genome-fragment	unclassified	Bacteroidaceae	36.5
CN36_ctg559	13970	15	0	4	40.2863	Low-quality	Genome-fragment	unclassified	Bacteroidaceae	30.05
CN36_ctg809	20965	22	1	4	37.0427	Low-quality	Genome-fragment	unclassified	Bacteroidaceae	25.83
CN36_ctg905	22628	28	1	3	44.3168	Low-quality	Genome-fragment	unclassified	Bacteroidaceae	14.42
CN37_ctg489	49084	68	5	18	40.6833	Low-quality	Genome-fragment	unclassified	Bacteroidaceae	27.99
PE02_ctg549	13193	15	0	3	49.17	Low-quality	Genome-fragment	unclassified	Bacteroidaceae	16.14
PE03_ctg3	12425	12	0	1	40.8129	Low-quality	Genome-fragment	unclassified	Bacteroidaceae	16.18
PE03_ctg91	15086	21	1	0	50.2187	Low-quality	Genome-fragment	unclassified	Bacteroidaceae	8.18
PE03_ctg323	12326	12	1	4	39.2504	Low-quality	Genome-fragment	unclassified	Bacteroidaceae	17.47
PE04_ctg66	25631	25	3	4	39.9789	Low-quality	Genome-fragment	unclassified	Bacteroidaceae	8.26
PE04_ctg157	11271	6	0	0	56.4191	Low-quality	Genome-fragment	unclassified	Bacteroidaceae	13.94
PE04_ctg1330	12898	14	1	3	39.9132	Low-quality	Genome-fragment	unclassified	Bacteroidaceae	9.29
PE04_ctg1465	27813	27	3	2	45.0041	Low-quality	Genome-fragment	unclassified	Bacteroidaceae	46.1
PE05_ctg80	21043	22	0	4	39.0249	Low-quality	Genome-fragment	unclassified	Bacteroidaceae	45.26
PE05_ctg481	31372	34	1	11	39.803	Low-quality	Genome-fragment	unclassified	Bacteroidaceae	2.52
PE05_ctg589	53047	62	1	16	47.1412	Low-quality	Genome-fragment	unclassified	Bacteroidaceae	21.31
PE05_ctg864	15753	30	5	1	41.8143	Low-quality	Genome-fragment	unclassified	Bacteroidaceae	26.46
PE07_ctg922	39897	46	1	10	43.5296	Low-quality	Genome-fragment	unclassified	Bacteroidaceae	21.64
PE08_ctg77	27808	38	1	0	46.5262	Low-quality	Genome-fragment	unclassified	Bacteroidaceae	15.08
PE08_ctg733	74665	70	6	24	50.235	Low-quality	Genome-fragment	unclassified	Bacteroidaceae	36.35
PE08_ctg1059	12273	11	0	1	36.9999	Low-quality	Genome-fragment	unclassified	Bacteroidaceae	26.4
PE09_ctg718	15538	23	2	1	49.0732	Low-quality	Genome-fragment	unclassified	Bacteroidaceae	9.77
PE09_ctg964	31322	41	5	12	45.1951	Low-quality	Genome-fragment	unclassified	Bacteroidaceae	16.42
PE10_ctg522	23965	23	1	10	49.5014	Low-quality	Genome-fragment	unclassified	Bacteroidaceae	18.45
PE12_ctg114	62583	63	6	15	48.502	Low-quality	Genome-fragment	unclassified	Bacteroidaceae	29.34
PE12_ctg220	12559	11	0	4	40.688	Low-quality	Genome-fragment	unclassified	Bacteroidaceae	14.82
PE15_ctg86	42466	60	1	8	32.2847	Low-quality	Genome-fragment	unclassified	Bacteroidaceae	41.77
PE17_ctg138	10350	8	0	1	35.9324	Low-quality	Genome-fragment	unclassified	Bacteroidaceae	23.22
PE19_ctg24	14665	24	1	2	39.7341	Low-quality	Genome-fragment	unclassified	Bacteroidaceae	23.15
PE19_ctg486	16707	12	0	2	42.8264	Low-quality	Genome-fragment	unclassified	Bacteroidaceae	16.71
PE20_ctg485	10186	15	1	2	39.4954	Low-quality	Genome-fragment	unclassified	Bacteroidaceae	0.86
PE22_ctg389	42558	33	2	5	48.515	Low-quality	Genome-fragment	unclassified	Bacteroidaceae	49.01
PE28_ctg689	53010	49	3	22	42.0166	Low-quality	Genome-fragment	unclassified	Bacteroidaceae	13.16
PE28_ctg926	22262	28	2	3	36.7757	Low-quality	Genome-fragment	unclassified	Bacteroidaceae	38.61
PE28_ctg1216	13761	16	1	1	42.6422	Low-quality	Genome-fragment	unclassified	Bacteroidaceae	16.39
PE28_ctg1263	25832	39	9	1	40.0356	Low-quality	Genome-fragment	unclassified	Bacteroidaceae	43.27
PE29_ctg137	18777	15	1	5	43.7184	Low-quality	Genome-fragment	unclassified	Bacteroidaceae	12.62
PE29_ctg140	20344	20	1	4	46.6821	Low-quality	Genome-fragment	unclassified	Bacteroidaceae	12.03
PE31_ctg160	13232	20	1	2	42.1252	Low-quality	Genome-fragment	unclassified	Bacteroidaceae	27.34
PE31_ctg188	10990	17	0	2	38.8808	Low-quality	Genome-fragment	unclassified	Bacteroidaceae	19.94
PE31_ctg317	23364	29	1	10	44.7441	Low-quality	Genome-fragment	unclassified	Bacteroidaceae	13.81
PE31_ctg539	13824	14	3	2	40.4008	Low-quality	Genome-fragment	unclassified	Bacteroidaceae	3.35
PE33_ctg205	17309	27	2	5	41.3773	Low-quality	Genome-fragment	unclassified	Bacteroidaceae	19.65
PE33_ctg279	77976	76	1	20	43.8699	Low-quality	Genome-fragment	unclassified	Bacteroidaceae	33.93
PE33_ctg304	29406	50	5	5	37.9922	Low-quality	Genome-fragment	unclassified	Bacteroidaceae	32.48
PE33_ctg733	28156	26	1	9	43.4224	Low-quality	Genome-fragment	unclassified	Bacteroidaceae	22.38
PE35_ctg82	11507	11	2	1	40.9316	Low-quality	Genome-fragment	unclassified	Bacteroidaceae	27.27
PE35_ctg290	42429	45	2	18	40.0245	Low-quality	Genome-fragment	unclassified	Bacteroidaceae	37.63
PE35_ctg369	11797	17	0	0	42.977	Low-quality	Genome-fragment	unclassified	Bacteroidaceae	27.66
PE35_ctg614	11103	12	1	1	39.9442	Low-quality	Genome-fragment	unclassified	Bacteroidaceae	5.55
PE35_ctg1142	10786	14	0	0	41.2016	Low-quality	Genome-fragment	unclassified	Bacteroidaceae	9.1
PE10_ctg322	46575	74	12	0	37.7134	Medium-quality	Genome-fragment	Quimbyviridae	Bacteroidaceae	83.27
CN01_ctg321	61638	71	8	11	42.7172	Medium-quality	Genome-fragment	unclassified	Bacteroidaceae	81.02
CN02_ctg268	22819	23	1	0	46.4043	Medium-quality	Genome-fragment	unclassified	Bacteroidaceae	54.93
CN11_ctg280	38822	63	6	2	44.6731	Medium-quality	Genome-fragment	unclassified	Bacteroidaceae	63.27
CN18_ctg124	67877	73	7	15	42.3781	Medium-quality	Genome-fragment	unclassified	Bacteroidaceae	63.59
CN21_ctg901	31767	46	4	2	49.1453	Medium-quality	Genome-fragment	unclassified	Bacteroidaceae	72.23
CN27_ctg460	40021	54	3	2	42.895	Medium-quality	Genome-fragment	unclassified	Bacteroidaceae	89.02
CN27_ctg1284	20290	22	11	0	40.8576	Medium-quality	Genome-fragment	unclassified	Bacteroidaceae	53.65
CN27_ctg1500	23215	31	7	1	44.6177	Medium-quality	Genome-fragment	unclassified	Bacteroidaceae	51.83
CN28_ctg88	25526	35	1	1	45.1383	Medium-quality	Genome-fragment	unclassified	Bacteroidaceae	58.65
PE19_ctg560	52807	61	12	3	39.633	Medium-quality	Genome-fragment	unclassified	Bacteroidaceae	81.1
PE26_ctg880	23969	31	1	8	41.1782	Medium-quality	Genome-fragment	unclassified	Bacteroidaceae	61.19
PE28_ctg619	37183	47	8	0	49.216	Medium-quality	Genome-fragment	unclassified	Bacteroidaceae	74.62
PE28_ctg668	54020	61	2	16	47.9063	Medium-quality	Genome-fragment	unclassified	Bacteroidaceae	55.56
PE33_ctg866	28489	23	0	4	39.9628	Medium-quality	Genome-fragment	unclassified	Bacteroidaceae	63.8
PE33_ctg888	21353	23	10	0	42.8418	Medium-quality	Genome-fragment	unclassified	Bacteroidaceae	55.02
CN24_ctg272	250193	251	19	93	41.8933	Medium-quality	Genome-fragment	Quimbyviridae	Bacteroidaceae	76.59
CN02_ctg647	53946	82	18	7	36.4995	Medium-quality	Genome-fragment	Siphoviridae	Bacteroidaceae	86.96
CN01_ctg18	38561	35	1	12	48.0589	Medium-quality	Genome-fragment	unclassified	Bacteroidaceae	50.79
CN03_ctg129	208445	226	20	101	42.6923	Medium-quality	Genome-fragment	unclassified	Bacteroidaceae	58.2
CN03_ctg670	108882	86	2	39	45.7449	Medium-quality	Genome-fragment	unclassified	Bacteroidaceae	74.98
CN05_ctg243	49010	41	1	19	42.5505	Medium-quality	Genome-fragment	unclassified	Bacteroidaceae	76.53
CN11_ctg615	136643	148	9	63	44.3455	Medium-quality	Genome-fragment	unclassified	Bacteroidaceae	60.71
CN11_ctg709	78795	79	7	23	41.3135	Medium-quality	Genome-fragment	unclassified	Bacteroidaceae	65.69
CN15_ctg111	120463	115	2	43	45.1931	Medium-quality	Genome-fragment	unclassified	Bacteroidaceae	89.6
CN17_ctg1053	84459	86	10	32	42.23	Medium-quality	Genome-fragment	unclassified	Bacteroidaceae	84.16
CN19_ctg72	115091	130	15	42	42.0841	Medium-quality	Genome-fragment	unclassified	Bacteroidaceae	75.29
CN20_ctg27	87305	88	1	19	44.6171	Medium-quality	Genome-fragment	unclassified	Bacteroidaceae	58.69
CN21_ctg1055	146963	133	7	55	41.7105	Medium-quality	Genome-fragment	unclassified	Bacteroidaceae	67.05
CN23_ctg261	36367	40	7	4	47.8731	Medium-quality	Genome-fragment	unclassified	Bacteroidaceae	75.59
CN24_ctg152	86094	91	1	33	43.4955	Medium-quality	Genome-fragment	unclassified	Bacteroidaceae	57.87
CN25_ctg486	113446	126	7	49	46.4635	Medium-quality	Genome-fragment	unclassified	Bacteroidaceae	79.02
CN26_ctg290	37393	41	1	5	36.6726	Medium-quality	Genome-fragment	unclassified	Bacteroidaceae	62.31
CN26_ctg718	158707	139	11	61	42.2294	Medium-quality	Genome-fragment	unclassified	Bacteroidaceae	65.68
CN26_ctg741	109414	95	2	38	46.6037	Medium-quality	Genome-fragment	unclassified	Bacteroidaceae	69.32
CN27_ctg422	111933	111	1	25	43.5377	Medium-quality	Genome-fragment	unclassified	Bacteroidaceae	75.24
CN27_ctg734	146180	166	16	42	46.1801	Medium-quality	Genome-fragment	unclassified	Bacteroidaceae	77.19
CN27_ctg843	145525	131	12	49	45.7049	Medium-quality	Genome-fragment	unclassified	Bacteroidaceae	70.89
CN31_ctg127	46052	48	8	5	49.7655	Medium-quality	Genome-fragment	unclassified	Bacteroidaceae	63.55
CN34_ctg182	79727	81	6	10	44.1582	Medium-quality	Genome-fragment	unclassified	Bacteroidaceae	88.07
CN34_ctg209	232171	217	12	93	41.4742	Medium-quality	Genome-fragment	unclassified	Bacteroidaceae	66.02
CN35_ctg702	159761	142	12	64	43.4743	Medium-quality	Genome-fragment	unclassified	Bacteroidaceae	73.38
CN36_ctg1140	57938	71	7	6	40.0324	Medium-quality	Genome-fragment	unclassified	Bacteroidaceae	64.85
PE01_ctg44	66078	63	7	15	47.8541	Medium-quality	Genome-fragment	unclassified	Bacteroidaceae	62.98
PE01_ctg173	35238	38	7	1	51.0727	Medium-quality	Genome-fragment	unclassified	Bacteroidaceae	77.63
PE05_ctg86	92899	78	2	29	44.1716	Medium-quality	Genome-fragment	unclassified	Bacteroidaceae	70.61
PE08_ctg1026	67253	64	5	13	47.9741	Medium-quality	Genome-fragment	unclassified	Bacteroidaceae	76.77
PE12_ctg182	31977	41	1	1	38.8404	Medium-quality	Genome-fragment	unclassified	Bacteroidaceae	75.79
PE19_ctg308	38616	31	2	8	41.431	Medium-quality	Genome-fragment	unclassified	Bacteroidaceae	52.01
PE19_ctg925	68223	73	11	24	42.5839	Medium-quality	Genome-fragment	unclassified	Bacteroidaceae	74.06
PE21_ctg67	39035	37	1	16	43.958	Medium-quality	Genome-fragment	unclassified	Bacteroidaceae	86.05
PE23_ctg284	38537	51	0	6	48.2861	Medium-quality	Genome-fragment	unclassified	Bacteroidaceae	84.95
PE23_ctg406	37844	39	1	13	46.8238	Medium-quality	Genome-fragment	unclassified	Bacteroidaceae	83.66
PE28_ctg436	51897	34	4	3	42.4244	Medium-quality	Genome-fragment	unclassified	Bacteroidaceae	79.3
PE28_ctg640	78660	81	5	28	47.5591	Medium-quality	Genome-fragment	unclassified	Bacteroidaceae	89.59
PE28_ctg893	35348	33	1	13	45.1313	Medium-quality	Genome-fragment	unclassified	Bacteroidaceae	85.09
PE28_ctg1208	145327	121	8	56	43.5659	Medium-quality	Genome-fragment	unclassified	Bacteroidaceae	53.88
PE31_ctg47	41847	36	1	17	42.7653	Medium-quality	Genome-fragment	unclassified	Bacteroidaceae	63.32
PE33_ctg641	116238	126	1	27	42.647	Medium-quality	Genome-fragment	unclassified	Bacteroidaceae	63.04
PE35_ctg61	26917	40	1	6	41.4942	Medium-quality	Genome-fragment	unclassified	Bacteroidaceae	59.48
PE35_ctg1101	72608	67	5	18	48.4726	Medium-quality	Genome-fragment	unclassified	Bacteroidaceae	75.46
CN32_ctg49	5057	7	3	0	39.8853	Medium-quality	Genome-fragment	unclassified	Bacteroidaceae	82.79
CN02_ctg130	15768	9	0	4	38.3308	Not-determined	Genome-fragment	unclassified	Bacteroidaceae	NA
CN03_ctg586	12545	9	0	2	39.0913	Not-determined	Genome-fragment	unclassified	Bacteroidaceae	NA
CN03_ctg793	12971	14	0	1	45.5401	Not-determined	Genome-fragment	unclassified	Bacteroidaceae	NA
CN05_ctg803	13704	11	0	3	41.9804	Not-determined	Genome-fragment	unclassified	Bacteroidaceae	NA
CN05_ctg850	10072	10	0	3	43.3082	Not-determined	Genome-fragment	unclassified	Bacteroidaceae	NA
CN05_ctg875	54114	44	0	19	42.9907	Not-determined	Genome-fragment	unclassified	Bacteroidaceae	NA
CN06_ctg1126	11007	14	0	3	41.3464	Not-determined	Genome-fragment	unclassified	Bacteroidaceae	NA
CN10_ctg429	13601	11	0	4	35.3356	Not-determined	Genome-fragment	unclassified	Bacteroidaceae	NA
CN11_ctg851	11397	7	0	1	40.3352	Not-determined	Genome-fragment	unclassified	Bacteroidaceae	NA
CN11_ctg1179	11501	11	0	2	45.0309	Not-determined	Genome-fragment	unclassified	Bacteroidaceae	NA
CN12_ctg151	28872	26	0	9	45.009	Not-determined	Genome-fragment	unclassified	Bacteroidaceae	NA
CN12_ctg248	13306	11	0	2	44.2958	Not-determined	Genome-fragment	unclassified	Bacteroidaceae	NA
CN13_ctg236	12165	13	0	6	45.1788	Not-determined	Genome-fragment	unclassified	Bacteroidaceae	NA
CN15_ctg279	11339	17	0	2	47.9407	Not-determined	Genome-fragment	unclassified	Bacteroidaceae	NA
CN15_ctg636	12497	10	0	3	48.0195	Not-determined	Genome-fragment	unclassified	Bacteroidaceae	NA
CN17_ctg943	11757	12	0	1	42.1876	Not-determined	Genome-fragment	unclassified	Bacteroidaceae	NA
CN20_ctg224	10293	8	0	1	51.2484	Not-determined	Genome-fragment	unclassified	Bacteroidaceae	NA
CN20_ctg539	14305	13	0	4	40.4544	Not-determined	Genome-fragment	unclassified	Bacteroidaceae	NA
CN29_ctg822	10919	10	0	3	46.6068	Not-determined	Genome-fragment	unclassified	Bacteroidaceae	NA
CN35_ctg234	14008	17	0	3	48.2724	Not-determined	Genome-fragment	unclassified	Bacteroidaceae	NA
CN36_ctg201	13439	14	0	3	39.8765	Not-determined	Genome-fragment	unclassified	Bacteroidaceae	NA
CN36_ctg939	10473	12	0	2	41.4017	Not-determined	Genome-fragment	unclassified	Bacteroidaceae	NA
PE01_ctg345	18542	14	0	1	35.7621	Not-determined	Genome-fragment	unclassified	Bacteroidaceae	NA
PE01_ctg584	23840	8	0	2	45.6879	Not-determined	Genome-fragment	unclassified	Bacteroidaceae	NA
PE01_ctg656	13805	12	0	1	34.3499	Not-determined	Genome-fragment	unclassified	Bacteroidaceae	NA
PE04_ctg512	15957	14	0	2	41.2922	Not-determined	Genome-fragment	unclassified	Bacteroidaceae	NA
PE04_ctg1417	13015	16	0	1	37.0035	Not-determined	Genome-fragment	unclassified	Bacteroidaceae	NA
PE05_ctg402	34545	40	0	15	42.1827	Not-determined	Genome-fragment	unclassified	Bacteroidaceae	NA
PE12_ctg211	15320	12	0	4	41.2728	Not-determined	Genome-fragment	unclassified	Bacteroidaceae	NA
PE23_ctg263	10316	7	0	3	42.3032	Not-determined	Genome-fragment	unclassified	Bacteroidaceae	NA
PE28_ctg617	11177	19	0	1	42.3906	Not-determined	Genome-fragment	unclassified	Bacteroidaceae	NA
PE29_ctg608	14507	9	0	1	45.5435	Not-determined	Genome-fragment	unclassified	Bacteroidaceae	NA
PE29_ctg895	15435	10	0	2	39.5011	Not-determined	Genome-fragment	unclassified	Bacteroidaceae	NA
PE29_ctg1505	16507	14	0	4	43.4785	Not-determined	Genome-fragment	unclassified	Bacteroidaceae	NA
PE30_ctg326	11517	15	0	1	44.239	Not-determined	Genome-fragment	unclassified	Bacteroidaceae	NA
PE30_ctg432	11079	10	0	4	48.0549	Not-determined	Genome-fragment	unclassified	Bacteroidaceae	NA
PE31_ctg295	50440	55	0	11	41.9786	Not-determined	Genome-fragment	unclassified	Bacteroidaceae	NA
PE33_ctg905	10043	5	0	2	40.0378	Not-determined	Genome-fragment	unclassified	Bacteroidaceae	NA
PE35_ctg785	13008	8	0	3	35.7395	Not-determined	Genome-fragment	unclassified	Bacteroidaceae	NA
PE38_ctg351	11360	11	0	1	37.4208	Not-determined	Genome-fragment	unclassified	Bacteroidaceae	NA
CN06_ctg238	12667	11	0	3	37.3885	Not-determined	Genome-fragment	Myoviridae	Bacteroidaceae	NA
PE04_ctg1634	12771	14	0	5	40.5058	Not-determined	Genome-fragment	Myoviridae	Bacteroidaceae	NA
CN01_ctg136	11310	11	0	0	41.2113	Not-determined	Genome-fragment	unclassified	Bacteroidaceae	NA
CN01_ctg176	17070	23	0	4	44.0422	Not-determined	Genome-fragment	unclassified	Bacteroidaceae	NA
CN01_ctg443	12555	10	0	4	49.0721	Not-determined	Genome-fragment	unclassified	Bacteroidaceae	NA
CN02_ctg217	18503	20	0	6	38.4586	Not-determined	Genome-fragment	unclassified	Bacteroidaceae	NA
CN02_ctg349	13651	16	0	2	42.9859	Not-determined	Genome-fragment	unclassified	Bacteroidaceae	NA
CN02_ctg824	12212	13	0	1	41.7704	Not-determined	Genome-fragment	unclassified	Bacteroidaceae	NA
CN02_ctg842	24590	22	0	8	40.3294	Not-determined	Genome-fragment	unclassified	Bacteroidaceae	NA
CN03_ctg994	235269	223	0	88	47.6918	Not-determined	Genome-fragment	unclassified	Bacteroidaceae	NA
CN05_ctg404	18766	19	0	7	41.5006	Not-determined	Genome-fragment	unclassified	Bacteroidaceae	NA
CN05_ctg409	25494	32	0	7	45.4421	Not-determined	Genome-fragment	unclassified	Bacteroidaceae	NA
CN05_ctg844	12750	12	0	4	42.7059	Not-determined	Genome-fragment	unclassified	Bacteroidaceae	NA
CN06_ctg322	25874	31	0	6	47.712	Not-determined	Genome-fragment	unclassified	Bacteroidaceae	NA
CN06_ctg1351	69728	74	0	27	47.6408	Not-determined	Genome-fragment	unclassified	Bacteroidaceae	NA
CN10_ctg181	13482	13	0	2	38.518	Not-determined	Genome-fragment	unclassified	Bacteroidaceae	NA
CN10_ctg715	10626	16	0	0	44.9558	Not-determined	Genome-fragment	unclassified	Bacteroidaceae	NA
CN11_ctg45	80734	72	0	34	46.5764	Not-determined	Genome-fragment	unclassified	Bacteroidaceae	NA
CN11_ctg96	21154	27	0	5	38.9714	Not-determined	Genome-fragment	unclassified	Bacteroidaceae	NA
CN11_ctg154	60002	71	0	12	45.8135	Not-determined	Genome-fragment	unclassified	Bacteroidaceae	NA
CN11_ctg253	23400	30	0	10	44	Not-determined	Genome-fragment	unclassified	Bacteroidaceae	NA
CN11_ctg417	11331	11	0	3	41.0643	Not-determined	Genome-fragment	unclassified	Bacteroidaceae	NA
CN11_ctg558	10585	11	0	3	39.3387	Not-determined	Genome-fragment	unclassified	Bacteroidaceae	NA
CN11_ctg1453	18038	18	0	5	45.2656	Not-determined	Genome-fragment	unclassified	Bacteroidaceae	NA
CN12_ctg223	15272	18	0	4	38.4887	Not-determined	Genome-fragment	unclassified	Bacteroidaceae	NA
CN12_ctg393	105001	73	0	35	44.4253	Not-determined	Genome-fragment	unclassified	Bacteroidaceae	NA
CN13_ctg307	11680	18	0	4	39.4863	Not-determined	Genome-fragment	unclassified	Bacteroidaceae	NA
CN15_ctg233	10634	10	0	1	48.9938	Not-determined	Genome-fragment	unclassified	Bacteroidaceae	NA
CN15_ctg250	14123	18	0	6	46.1092	Not-determined	Genome-fragment	unclassified	Bacteroidaceae	NA
CN15_ctg421	17916	25	0	3	35.3204	Not-determined	Genome-fragment	unclassified	Bacteroidaceae	NA
CN17_ctg347	62820	50	0	24	41.7256	Not-determined	Genome-fragment	unclassified	Bacteroidaceae	NA
CN18_ctg3	11216	13	0	2	41.0663	Not-determined	Genome-fragment	unclassified	Bacteroidaceae	NA
CN18_ctg99	40521	29	0	12	44.3844	Not-determined	Genome-fragment	unclassified	Bacteroidaceae	NA
CN18_ctg152	18602	19	0	6	46.71	Not-determined	Genome-fragment	unclassified	Bacteroidaceae	NA
CN18_ctg375	11751	15	0	0	44.2601	Not-determined	Genome-fragment	unclassified	Bacteroidaceae	NA
CN18_ctg519	67513	60	0	19	39.625	Not-determined	Genome-fragment	unclassified	Bacteroidaceae	NA
CN19_ctg213	13952	15	0	6	39.4065	Not-determined	Genome-fragment	unclassified	Bacteroidaceae	NA
CN19_ctg389	15617	9	0	1	46.9937	Not-determined	Genome-fragment	unclassified	Bacteroidaceae	NA
CN19_ctg854	19673	21	0	10	41.7425	Not-determined	Genome-fragment	unclassified	Bacteroidaceae	NA
CN20_ctg148	13104	14	0	2	43.4676	Not-determined	Genome-fragment	unclassified	Bacteroidaceae	NA
CN20_ctg382	16781	21	0	4	45.3191	Not-determined	Genome-fragment	unclassified	Bacteroidaceae	NA
CN20_ctg724	111109	121	0	50	46.584	Not-determined	Genome-fragment	unclassified	Bacteroidaceae	NA
CN21_ctg74	18084	25	0	4	38.288	Not-determined	Genome-fragment	unclassified	Bacteroidaceae	NA
CN21_ctg251	14519	11	0	4	43.1021	Not-determined	Genome-fragment	unclassified	Bacteroidaceae	NA
CN21_ctg999	10750	10	0	2	44.4372	Not-determined	Genome-fragment	unclassified	Bacteroidaceae	NA
CN23_ctg129	10967	10	0	1	48.19	Not-determined	Genome-fragment	unclassified	Bacteroidaceae	NA
CN23_ctg175	13334	14	0	0	34.0333	Not-determined	Genome-fragment	unclassified	Bacteroidaceae	NA
CN24_ctg677	84031	101	0	11	40.9397	Not-determined	Genome-fragment	unclassified	Bacteroidaceae	NA
CN25_ctg744	45731	38	0	17	38.7899	Not-determined	Genome-fragment	unclassified	Bacteroidaceae	NA
CN25_ctg949	24000	22	0	5	37.5458	Not-determined	Genome-fragment	unclassified	Bacteroidaceae	NA
CN26_ctg403	15560	20	0	7	41.6967	Not-determined	Genome-fragment	unclassified	Bacteroidaceae	NA
CN26_ctg542	26454	23	0	10	38.9582	Not-determined	Genome-fragment	unclassified	Bacteroidaceae	NA
CN27_ctg374	17975	11	0	1	43.0821	Not-determined	Genome-fragment	unclassified	Bacteroidaceae	NA
CN27_ctg401	19767	20	0	9	40.4158	Not-determined	Genome-fragment	unclassified	Bacteroidaceae	NA
CN27_ctg606	26973	35	0	15	37.7414	Not-determined	Genome-fragment	unclassified	Bacteroidaceae	NA
CN27_ctg939	14712	9	0	3	41.286	Not-determined	Genome-fragment	unclassified	Bacteroidaceae	NA
CN27_ctg986	12199	12	0	1	33.888	Not-determined	Genome-fragment	unclassified	Bacteroidaceae	NA
CN27_ctg1270	26319	29	0	9	40.3473	Not-determined	Genome-fragment	unclassified	Bacteroidaceae	NA
CN27_ctg1540	15205	15	0	5	38.1388	Not-determined	Genome-fragment	unclassified	Bacteroidaceae	NA
CN28_ctg264	62500	71	0	27	42.7936	Not-determined	Genome-fragment	unclassified	Bacteroidaceae	NA
CN28_ctg286	34571	37	0	18	40.8203	Not-determined	Genome-fragment	unclassified	Bacteroidaceae	NA
CN28_ctg290	19184	19	0	4	46.9193	Not-determined	Genome-fragment	unclassified	Bacteroidaceae	NA
CN29_ctg453	12644	16	0	4	43.839	Not-determined	Genome-fragment	unclassified	Bacteroidaceae	NA
CN29_ctg477	10547	13	0	0	45.8993	Not-determined	Genome-fragment	unclassified	Bacteroidaceae	NA
CN29_ctg967	11116	10	0	3	39.9694	Not-determined	Genome-fragment	unclassified	Bacteroidaceae	NA
CN29_ctg1156	25849	26	0	9	43.3789	Not-determined	Genome-fragment	unclassified	Bacteroidaceae	NA
CN29_ctg1288	83196	64	0	31	43.3675	Not-determined	Genome-fragment	unclassified	Bacteroidaceae	NA
CN31_ctg81	36872	39	0	10	44.7494	Not-determined	Genome-fragment	unclassified	Bacteroidaceae	NA
CN31_ctg495	14521	19	0	4	35.8033	Not-determined	Genome-fragment	unclassified	Bacteroidaceae	NA
CN31_ctg673	15337	18	0	3	35.6719	Not-determined	Genome-fragment	unclassified	Bacteroidaceae	NA
CN31_ctg789	14616	24	0	9	41.2562	Not-determined	Genome-fragment	unclassified	Bacteroidaceae	NA
CN33_ctg506	79536	77	0	36	39.4689	Not-determined	Genome-fragment	unclassified	Bacteroidaceae	NA
CN34_ctg172	27900	27	0	13	40.9032	Not-determined	Genome-fragment	unclassified	Bacteroidaceae	NA
CN34_ctg428	10279	11	0	3	44.9071	Not-determined	Genome-fragment	unclassified	Bacteroidaceae	NA
CN34_ctg468	12698	12	0	2	45.9679	Not-determined	Genome-fragment	unclassified	Bacteroidaceae	NA
CN34_ctg621	13365	12	0	2	35.4658	Not-determined	Genome-fragment	unclassified	Bacteroidaceae	NA
CN34_ctg791	14678	18	0	4	41.1296	Not-determined	Genome-fragment	unclassified	Bacteroidaceae	NA
CN34_ctg862	24927	26	0	7	41.2886	Not-determined	Genome-fragment	unclassified	Bacteroidaceae	NA
CN35_ctg291	41755	31	0	6	33.8091	Not-determined	Genome-fragment	unclassified	Bacteroidaceae	NA
CN35_ctg611	10761	13	0	2	42.1708	Not-determined	Genome-fragment	unclassified	Bacteroidaceae	NA
CN36_ctg47	18992	20	0	4	36.5522	Not-determined	Genome-fragment	unclassified	Bacteroidaceae	NA
CN36_ctg584	10448	13	0	3	44.219	Not-determined	Genome-fragment	unclassified	Bacteroidaceae	NA
CN36_ctg612	55556	62	0	29	39.3243	Not-determined	Genome-fragment	unclassified	Bacteroidaceae	NA
CN36_ctg698	11092	8	0	3	40.8853	Not-determined	Genome-fragment	unclassified	Bacteroidaceae	NA
CN36_ctg833	54054	44	0	21	45.6099	Not-determined	Genome-fragment	unclassified	Bacteroidaceae	NA
CN37_ctg39	16279	16	0	2	42.7668	Not-determined	Genome-fragment	unclassified	Bacteroidaceae	NA
CN37_ctg65	42528	36	0	15	39.3505	Not-determined	Genome-fragment	unclassified	Bacteroidaceae	NA
CN37_ctg236	10972	15	0	0	36.3926	Not-determined	Genome-fragment	unclassified	Bacteroidaceae	NA
CN37_ctg381	22408	24	0	9	44.2699	Not-determined	Genome-fragment	unclassified	Bacteroidaceae	NA
CN37_ctg435	30577	33	0	7	52.5428	Not-determined	Genome-fragment	unclassified	Bacteroidaceae	NA
CN37_ctg503	12015	10	0	1	37.4449	Not-determined	Genome-fragment	unclassified	Bacteroidaceae	NA
PE01_ctg458	14514	12	0	4	43.9989	Not-determined	Genome-fragment	unclassified	Bacteroidaceae	NA
PE02_ctg754	10802	11	0	3	51.1572	Not-determined	Genome-fragment	unclassified	Bacteroidaceae	NA
PE03_ctg48	73199	72	0	34	39.3298	Not-determined	Genome-fragment	unclassified	Bacteroidaceae	NA
PE04_ctg360	18509	11	0	2	42.0444	Not-determined	Genome-fragment	unclassified	Bacteroidaceae	NA
PE04_ctg1546	10804	13	0	4	42.2621	Not-determined	Genome-fragment	unclassified	Bacteroidaceae	NA
PE05_ctg345	39775	37	0	12	42.0088	Not-determined	Genome-fragment	unclassified	Bacteroidaceae	NA
PE05_ctg616	18911	12	0	3	39.1148	Not-determined	Genome-fragment	unclassified	Bacteroidaceae	NA
PE08_ctg593	38301	33	0	11	40.1739	Not-determined	Genome-fragment	unclassified	Bacteroidaceae	NA
PE12_ctg106	30635	29	0	11	39.9282	Not-determined	Genome-fragment	unclassified	Bacteroidaceae	NA
PE12_ctg136	18604	17	0	8	44.1948	Not-determined	Genome-fragment	unclassified	Bacteroidaceae	NA
PE12_ctg179	10378	13	0	2	37.2037	Not-determined	Genome-fragment	unclassified	Bacteroidaceae	NA
PE12_ctg209	20541	21	0	7	37.3789	Not-determined	Genome-fragment	unclassified	Bacteroidaceae	NA
PE12_ctg728	12689	15	0	1	41.0198	Not-determined	Genome-fragment	unclassified	Bacteroidaceae	NA
PE15_ctg117	11297	14	0	5	40.5683	Not-determined	Genome-fragment	unclassified	Bacteroidaceae	NA
PE15_ctg342	16111	14	0	5	42.2506	Not-determined	Genome-fragment	unclassified	Bacteroidaceae	NA
PE18_ctg102	47303	59	0	7	47.6566	Not-determined	Genome-fragment	unclassified	Bacteroidaceae	NA
PE18_ctg299	29901	30	0	5	42.4568	Not-determined	Genome-fragment	unclassified	Bacteroidaceae	NA
PE19_ctg74	11997	8	0	2	38.2179	Not-determined	Genome-fragment	unclassified	Bacteroidaceae	NA
PE19_ctg562	11210	14	0	2	43.1579	Not-determined	Genome-fragment	unclassified	Bacteroidaceae	NA
PE26_ctg280	29683	30	0	11	43.9241	Not-determined	Genome-fragment	unclassified	Bacteroidaceae	NA
PE28_ctg391	18407	13	0	2	43.44	Not-determined	Genome-fragment	unclassified	Bacteroidaceae	NA
PE30_ctg563	10059	11	0	2	46.6746	Not-determined	Genome-fragment	unclassified	Bacteroidaceae	NA
PE31_ctg131	10158	17	0	1	32.28	Not-determined	Genome-fragment	unclassified	Bacteroidaceae	NA
PE31_ctg242	26656	31	0	4	38.6592	Not-determined	Genome-fragment	unclassified	Bacteroidaceae	NA
PE31_ctg267	22207	20	0	8	44.0131	Not-determined	Genome-fragment	unclassified	Bacteroidaceae	NA
PE31_ctg457	21567	23	0	3	35.9206	Not-determined	Genome-fragment	unclassified	Bacteroidaceae	NA
PE33_ctg788	11040	14	0	1	46.3315	Not-determined	Genome-fragment	unclassified	Bacteroidaceae	NA
PE35_ctg272	13392	14	0	2	32.1386	Not-determined	Genome-fragment	unclassified	Bacteroidaceae	NA
PE35_ctg428	11766	11	0	2	40.2431	Not-determined	Genome-fragment	unclassified	Bacteroidaceae	NA
PE35_ctg763	10502	12	0	3	38.3641	Not-determined	Genome-fragment	unclassified	Bacteroidaceae	NA
PE35_ctg1130	20646	22	0	9	42.1002	Not-determined	Genome-fragment	unclassified	Bacteroidaceae	NA
PE35_ctg1193	12190	15	0	0	45.0041	Not-determined	Genome-fragment	unclassified	Bacteroidaceae	NA
PE40_ctg258	11672	15	0	4	38.1426	Not-determined	Genome-fragment	unclassified	Bacteroidaceae	NA
CN11_ctg250	43947	50	1	14	43.0655	Low-quality	Genome-fragment	unclassified	Barnesiellaceae	41.21
CN11_ctg551	13472	15	0	5	42.8815	Not-determined	Genome-fragment	unclassified	Barnesiellaceae	NA
CN21_ctg1060	30827	44	15	1	57.5534	Complete	High-quality	unclassified	Bifidobacteriaceae	100
PE01_ctg19	42134	59	17	4	59.522	Complete	High-quality	unclassified	Bifidobacteriaceae	100
PE02_ctg122	30987	45	17	1	58.1211	Complete	High-quality	unclassified	Bifidobacteriaceae	100
CN04_ctg533	73180	86	21	22	62.3763	Complete	High-quality	unclassified	Bifidobacteriaceae	100
CN08_ctg321	186183	217	10	18	56.9273	Complete	High-quality	unclassified	Bifidobacteriaceae	100
CN25_ctg295	59805	74	18	13	60.3796	Complete	High-quality	unclassified	Bifidobacteriaceae	100
CN28_ctg619	82594	103	21	32	62.7092	Complete	High-quality	unclassified	Bifidobacteriaceae	100
CN31_ctg155	88273	94	2	14	65.3677	Complete	High-quality	unclassified	Bifidobacteriaceae	100
CN32_ctg213	62798	75	20	13	60.0338	Complete	High-quality	unclassified	Bifidobacteriaceae	100
CN32_ctg480	34828	43	7	11	60.5748	Complete	High-quality	unclassified	Bifidobacteriaceae	100
CN36_ctg420	25338	36	7	8	59.5272	Complete	High-quality	unclassified	Bifidobacteriaceae	100
PE20_ctg310	74342	86	16	23	60.1356	Complete	High-quality	unclassified	Bifidobacteriaceae	100
PE20_ctg456	44233	47	8	14	60.6289	Complete	High-quality	unclassified	Bifidobacteriaceae	100
PE22_ctg501	103389	103	1	12	60.1834	Complete	High-quality	unclassified	Bifidobacteriaceae	100
PE30_ctg561	63225	102	22	1	55.9937	Complete	High-quality	unclassified	Bifidobacteriaceae	100
PE38_ctg898	138718	153	30	41	61.0728	Complete	High-quality	unclassified	Bifidobacteriaceae	100
PE40_ctg306	45478	47	7	14	60.847	Complete	High-quality	unclassified	Bifidobacteriaceae	100
PE40_ctg445	42459	46	8	15	59.8248	Complete	High-quality	unclassified	Bifidobacteriaceae	100
PE30_ctg136	19061	18	6	0	53.759	High-quality	High-quality	Podoviridae	Bifidobacteriaceae	100
CN04_ctg176	47622	65	21	0	59.7602	High-quality	High-quality	Siphoviridae	Bifidobacteriaceae	100
PE30_ctg4	18047	31	8	0	60.686	High-quality	High-quality	Siphoviridae	Bifidobacteriaceae	100
CN04_ctg161	41852	54	18	0	59.4117	High-quality	High-quality	unclassified	Bifidobacteriaceae	100
CN27_ctg1449	18144	28	7	0	62.8472	High-quality	High-quality	unclassified	Bifidobacteriaceae	100
CN37_ctg570	70470	66	1	24	58.0517	High-quality	High-quality	unclassified	Bifidobacteriaceae	100
PE02_ctg266	19448	31	6	0	61.1991	High-quality	High-quality	unclassified	Bifidobacteriaceae	100
PE12_ctg270	89435	73	3	13	60.1006	High-quality	High-quality	unclassified	Bifidobacteriaceae	98.31
PE21_ctg333	82069	78	5	4	68.3535	High-quality	High-quality	unclassified	Bifidobacteriaceae	93.39
PE21_ctg339	43816	57	20	3	58.8803	High-quality	High-quality	unclassified	Bifidobacteriaceae	100
PE38_ctg685	37942	56	16	1	62.7669	High-quality	High-quality	unclassified	Bifidobacteriaceae	98.26
CN32_ctg449	18373	23	7	0	51.5104	High-quality	High-quality	Podoviridae	Bifidobacteriaceae	100
CN13_ctg252	39722	66	20	1	58.3984	High-quality	High-quality	Siphoviridae	Bifidobacteriaceae	99.11
CN14_ctg595	61748	94	32	8	62.6142	High-quality	High-quality	Siphoviridae	Bifidobacteriaceae	100
PE15_ctg285	56247	69	18	11	58.6449	High-quality	High-quality	Siphoviridae	Bifidobacteriaceae	98.02
CN05_ctg22	91575	96	1	27	50.5837	High-quality	High-quality	unclassified	Bifidobacteriaceae	100
CN05_ctg701	106924	112	2	50	62.2096	High-quality	High-quality	unclassified	Bifidobacteriaceae	100
CN07_ctg815	120666	133	20	54	58.3702	High-quality	High-quality	unclassified	Bifidobacteriaceae	96.47
CN17_ctg20	32807	51	14	1	54.4975	High-quality	High-quality	unclassified	Bifidobacteriaceae	100
CN17_ctg145	100452	118	21	37	59.725	High-quality	High-quality	unclassified	Bifidobacteriaceae	90.93
CN21_ctg408	129197	136	14	39	61.472	High-quality	High-quality	unclassified	Bifidobacteriaceae	100
CN21_ctg892	28358	29	1	13	58.8934	High-quality	High-quality	unclassified	Bifidobacteriaceae	100
CN27_ctg832	80008	98	17	25	60.5639	High-quality	High-quality	unclassified	Bifidobacteriaceae	96.81
CN31_ctg415	81278	108	24	30	57.4743	High-quality	High-quality	unclassified	Bifidobacteriaceae	100
PE02_ctg131	57912	78	3	7	61.3862	High-quality	High-quality	unclassified	Bifidobacteriaceae	92.95
PE15_ctg259	114447	115	3	24	59.5708	High-quality	High-quality	unclassified	Bifidobacteriaceae	94.91
PE21_ctg640	24777	24	1	11	57.2547	High-quality	High-quality	unclassified	Bifidobacteriaceae	100
PE22_ctg227	56748	79	15	14	60.7599	High-quality	High-quality	unclassified	Bifidobacteriaceae	92.33
PE23_ctg210	80499	79	1	35	58.9113	High-quality	High-quality	unclassified	Bifidobacteriaceae	100
PE23_ctg457	78354	121	5	1	60.353	High-quality	High-quality	unclassified	Bifidobacteriaceae	93.17
PE27_ctg589	104843	126	21	21	62.978	High-quality	High-quality	unclassified	Bifidobacteriaceae	100
PE29_ctg1509	20073	20	1	4	57.1564	High-quality	High-quality	unclassified	Bifidobacteriaceae	100
PE36_ctg216	68158	83	14	11	59.1537	High-quality	High-quality	unclassified	Bifidobacteriaceae	100
PE36_ctg817	59722	53	1	25	57.2017	High-quality	High-quality	unclassified	Bifidobacteriaceae	100
PE12_ctg713	13902	15	0	6	55.8769	Low-quality	Genome-fragment	Myoviridae	Bifidobacteriaceae	6.82
CN28_ctg988	10118	12	5	0	60.5357	Low-quality	Genome-fragment	Siphoviridae	Bifidobacteriaceae	21.77
CN07_ctg380	11256	23	6	0	61.0785	Low-quality	Genome-fragment	unclassified	Bifidobacteriaceae	28.69
CN32_ctg514	10095	22	3	0	63.1402	Low-quality	Genome-fragment	unclassified	Bifidobacteriaceae	25.67
CN37_ctg263	13794	10	0	2	55.6401	Low-quality	Genome-fragment	unclassified	Bifidobacteriaceae	13.87
PE02_ctg198	13619	16	13	0	63.9034	Low-quality	Genome-fragment	unclassified	Bifidobacteriaceae	36.78
PE03_ctg196	15625	19	7	0	52.0832	Low-quality	Genome-fragment	unclassified	Bifidobacteriaceae	49.05
PE12_ctg183	22068	23	1	6	58.4783	Low-quality	Genome-fragment	unclassified	Bifidobacteriaceae	35.78
PE12_ctg693	15246	18	6	0	63.6888	Low-quality	Genome-fragment	unclassified	Bifidobacteriaceae	38.46
PE17_ctg182	60687	58	15	28	63.1239	Low-quality	Genome-fragment	unclassified	Bifidobacteriaceae	27.84
PE17_ctg986	21232	31	4	2	62.7732	Low-quality	Genome-fragment	unclassified	Bifidobacteriaceae	41.44
PE23_ctg939	56517	56	7	4	62.5192	Low-quality	Genome-fragment	unclassified	Bifidobacteriaceae	26.02
PE29_ctg117	15951	30	3	0	58.0716	Low-quality	Genome-fragment	unclassified	Bifidobacteriaceae	42.03
PE34_ctg367	19665	37	2	2	61.3628	Low-quality	Genome-fragment	unclassified	Bifidobacteriaceae	48.98
PE40_ctg312	38633	25	1	2	67.929	Low-quality	Genome-fragment	unclassified	Bifidobacteriaceae	17.79
PE23_ctg459	16570	8	1	4	59.487	Low-quality	Genome-fragment	Myoviridae	Bifidobacteriaceae	0.31
CN28_ctg541	17924	17	11	0	60.4329	Low-quality	Genome-fragment	Siphoviridae	Bifidobacteriaceae	44.4
PE37_ctg39	16115	16	1	6	58.4859	Low-quality	Genome-fragment	Siphoviridae	Bifidobacteriaceae	41.51
CN04_ctg107	18286	28	3	9	54.7359	Low-quality	Genome-fragment	unclassified	Bifidobacteriaceae	13.82
CN04_ctg404	16103	18	1	2	59.1629	Low-quality	Genome-fragment	unclassified	Bifidobacteriaceae	23.46
CN05_ctg614	13083	15	0	3	52.9007	Low-quality	Genome-fragment	unclassified	Bifidobacteriaceae	32.59
CN06_ctg684	23076	26	1	5	64.1836	Low-quality	Genome-fragment	unclassified	Bifidobacteriaceae	33.62
CN13_ctg412	54949	54	3	3	58.7891	Low-quality	Genome-fragment	unclassified	Bifidobacteriaceae	25.3
CN23_ctg171	50340	61	3	28	58.1804	Low-quality	Genome-fragment	unclassified	Bifidobacteriaceae	17.08
CN25_ctg1145	122293	128	12	60	56.4161	Low-quality	Genome-fragment	unclassified	Bifidobacteriaceae	49.15
CN26_ctg169	28089	48	1	6	62.6046	Low-quality	Genome-fragment	unclassified	Bifidobacteriaceae	17.94
CN27_ctg1103	15243	12	1	4	50.6921	Low-quality	Genome-fragment	unclassified	Bifidobacteriaceae	4.4
CN33_ctg139	18529	17	2	4	56.4844	Low-quality	Genome-fragment	unclassified	Bifidobacteriaceae	5.36
CN34_ctg1162	65737	62	3	19	57.0592	Low-quality	Genome-fragment	unclassified	Bifidobacteriaceae	2.53
PE02_ctg777	34140	46	4	17	55.949	Low-quality	Genome-fragment	unclassified	Bifidobacteriaceae	21.68
PE07_ctg456	48457	37	1	18	60.6042	Low-quality	Genome-fragment	unclassified	Bifidobacteriaceae	34.75
PE08_ctg56	10946	13	2	1	54.8694	Low-quality	Genome-fragment	unclassified	Bifidobacteriaceae	27.82
PE13_ctg267	65197	71	7	4	55.3737	Low-quality	Genome-fragment	unclassified	Bifidobacteriaceae	30.01
PE17_ctg418	39776	30	1	5	65.0794	Low-quality	Genome-fragment	unclassified	Bifidobacteriaceae	18.31
PE18_ctg120	15109	21	0	3	48.6002	Low-quality	Genome-fragment	unclassified	Bifidobacteriaceae	33.34
PE21_ctg321	67084	94	3	7	63.2058	Low-quality	Genome-fragment	unclassified	Bifidobacteriaceae	42.8
PE23_ctg667	18982	24	0	3	60.6785	Low-quality	Genome-fragment	unclassified	Bifidobacteriaceae	8.74
PE27_ctg520	177850	221	8	68	59.4512	Low-quality	Genome-fragment	unclassified	Bifidobacteriaceae	6.52
PE27_ctg533	25027	29	1	13	59.9912	Low-quality	Genome-fragment	unclassified	Bifidobacteriaceae	28.79
PE32_ctg469	25852	19	1	9	57.5894	Low-quality	Genome-fragment	unclassified	Bifidobacteriaceae	18.44
PE34_ctg119	17242	29	4	4	56.2464	Low-quality	Genome-fragment	unclassified	Bifidobacteriaceae	18.23
PE38_ctg190	20401	26	2	6	57.953	Low-quality	Genome-fragment	unclassified	Bifidobacteriaceae	26.93
PE40_ctg483	10886	15	1	1	63.0075	Low-quality	Genome-fragment	unclassified	Bifidobacteriaceae	15.86
PE40_ctg135	16343	18	6	0	57.0887	Medium-quality	Genome-fragment	Podoviridae	Bifidobacteriaceae	75.65
CN02_ctg279	22299	41	11	0	63.4602	Medium-quality	Genome-fragment	Siphoviridae	Bifidobacteriaceae	56.47
CN21_ctg627	26444	40	9	0	60.2783	Medium-quality	Genome-fragment	Siphoviridae	Bifidobacteriaceae	66.77
CN26_ctg851	24135	29	16	2	63.4846	Medium-quality	Genome-fragment	Siphoviridae	Bifidobacteriaceae	60.71
CN28_ctg505	27053	35	23	0	61.6124	Medium-quality	Genome-fragment	Siphoviridae	Bifidobacteriaceae	57.37
CN32_ctg594	21981	27	15	0	62.0217	Medium-quality	Genome-fragment	Siphoviridae	Bifidobacteriaceae	54.23
CN07_ctg818	16275	19	5	0	48.4854	Medium-quality	Genome-fragment	unclassified	Bifidobacteriaceae	54.17
CN08_ctg859	43654	73	18	0	57.4174	Medium-quality	Genome-fragment	unclassified	Bifidobacteriaceae	69.54
CN10_ctg76	53197	90	22	0	54.4298	Medium-quality	Genome-fragment	unclassified	Bifidobacteriaceae	88.54
PE04_ctg808	44028	58	14	8	60.2617	Medium-quality	Genome-fragment	unclassified	Bifidobacteriaceae	59.94
PE07_ctg498	40896	48	15	5	58.4947	Medium-quality	Genome-fragment	unclassified	Bifidobacteriaceae	50.91
PE27_ctg368	40003	66	17	0	57.5157	Medium-quality	Genome-fragment	unclassified	Bifidobacteriaceae	64.34
PE40_ctg494	15963	18	5	0	48.2867	Medium-quality	Genome-fragment	unclassified	Bifidobacteriaceae	53.14
CN05_ctg189	31750	48	16	0	60.189	Medium-quality	Genome-fragment	Siphoviridae	Bifidobacteriaceae	83.84
CN07_ctg945	23874	38	18	0	60.2078	Medium-quality	Genome-fragment	Siphoviridae	Bifidobacteriaceae	63.78
CN10_ctg1056	21765	39	17	0	57.3168	Medium-quality	Genome-fragment	Siphoviridae	Bifidobacteriaceae	54.33
CN02_ctg264	78606	90	21	26	61.7854	Medium-quality	Genome-fragment	unclassified	Bifidobacteriaceae	84.47
CN05_ctg532	99894	96	15	35	59.8584	Medium-quality	Genome-fragment	unclassified	Bifidobacteriaceae	72.4
CN06_ctg223	83848	102	19	35	60.0301	Medium-quality	Genome-fragment	unclassified	Bifidobacteriaceae	88.25
CN06_ctg414	146018	180	24	49	58.0661	Medium-quality	Genome-fragment	unclassified	Bifidobacteriaceae	85.2
CN09_ctg92	96034	131	25	19	57.0433	Medium-quality	Genome-fragment	unclassified	Bifidobacteriaceae	87.36
CN10_ctg214	31755	48	14	0	60.8786	Medium-quality	Genome-fragment	unclassified	Bifidobacteriaceae	83.94
CN15_ctg58	88494	88	15	37	63.3704	Medium-quality	Genome-fragment	unclassified	Bifidobacteriaceae	70.6
CN29_ctg631	102450	135	28	6	47.8067	Medium-quality	Genome-fragment	unclassified	Bifidobacteriaceae	79.97
CN31_ctg516	21265	21	0	10	55.0717	Medium-quality	Genome-fragment	unclassified	Bifidobacteriaceae	55.37
CN32_ctg113	48296	63	17	9	59.1995	Medium-quality	Genome-fragment	unclassified	Bifidobacteriaceae	88.67
CN33_ctg7	54920	62	21	9	62.0594	Medium-quality	Genome-fragment	unclassified	Bifidobacteriaceae	85.98
CN34_ctg1243	52824	76	20	6	57.8941	Medium-quality	Genome-fragment	unclassified	Bifidobacteriaceae	72.79
PE02_ctg709	246678	237	24	118	60.6301	Medium-quality	Genome-fragment	unclassified	Bifidobacteriaceae	72.61
PE17_ctg579	45567	64	16	6	58.7026	Medium-quality	Genome-fragment	unclassified	Bifidobacteriaceae	88
PE23_ctg226	65994	82	16	17	59.2205	Medium-quality	Genome-fragment	unclassified	Bifidobacteriaceae	67.01
PE25_ctg342	133330	154	13	71	60.0075	Medium-quality	Genome-fragment	unclassified	Bifidobacteriaceae	73.47
PE26_ctg144	106884	129	15	48	60.5937	Medium-quality	Genome-fragment	unclassified	Bifidobacteriaceae	78.14
PE34_ctg253	72305	72	7	35	60.3637	Medium-quality	Genome-fragment	unclassified	Bifidobacteriaceae	73.65
PE34_ctg292	38489	42	14	11	63.2726	Medium-quality	Genome-fragment	unclassified	Bifidobacteriaceae	57.53
PE38_ctg377	40950	63	16	7	58.022	Medium-quality	Genome-fragment	unclassified	Bifidobacteriaceae	74.55
PE40_ctg338	74590	85	16	23	60.0818	Medium-quality	Genome-fragment	unclassified	Bifidobacteriaceae	78.98
PE12_ctg125	11876	13	0	1	49.7305	Not-determined	Genome-fragment	Myoviridae	Bifidobacteriaceae	NA
CN04_ctg504	77807	76	0	12	60.8326	Not-determined	Genome-fragment	unclassified	Bifidobacteriaceae	NA
CN04_ctg580	56652	50	0	5	64.2149	Not-determined	Genome-fragment	unclassified	Bifidobacteriaceae	NA
CN07_ctg389	17306	25	0	2	53.3168	Not-determined	Genome-fragment	unclassified	Bifidobacteriaceae	NA
CN29_ctg512	12948	13	0	4	53.7844	Not-determined	Genome-fragment	unclassified	Bifidobacteriaceae	NA
CN30_ctg125	10154	16	0	2	57.3567	Not-determined	Genome-fragment	unclassified	Bifidobacteriaceae	NA
CN30_ctg280	13969	13	0	3	65.3017	Not-determined	Genome-fragment	unclassified	Bifidobacteriaceae	NA
CN32_ctg6	11619	14	0	2	51.8719	Not-determined	Genome-fragment	unclassified	Bifidobacteriaceae	NA
PE01_ctg780	15475	17	0	1	50.643	Not-determined	Genome-fragment	unclassified	Bifidobacteriaceae	NA
PE13_ctg446	20542	16	0	5	54.9849	Not-determined	Genome-fragment	unclassified	Bifidobacteriaceae	NA
PE15_ctg196	13455	22	0	1	58.3946	Not-determined	Genome-fragment	unclassified	Bifidobacteriaceae	NA
PE20_ctg149	10477	11	0	4	53.6986	Not-determined	Genome-fragment	unclassified	Bifidobacteriaceae	NA
PE20_ctg417	14555	17	0	0	58.5297	Not-determined	Genome-fragment	unclassified	Bifidobacteriaceae	NA
PE20_ctg442	12834	11	0	5	56.1477	Not-determined	Genome-fragment	unclassified	Bifidobacteriaceae	NA
PE21_ctg71	11018	9	0	1	52.9043	Not-determined	Genome-fragment	unclassified	Bifidobacteriaceae	NA
PE29_ctg898	12182	16	0	1	60.8849	Not-determined	Genome-fragment	unclassified	Bifidobacteriaceae	NA
PE31_ctg110	37403	34	0	10	46.1968	Not-determined	Genome-fragment	unclassified	Bifidobacteriaceae	NA
PE32_ctg176	10012	12	0	1	57.2113	Not-determined	Genome-fragment	unclassified	Bifidobacteriaceae	NA
PE34_ctg70	42271	40	0	7	62.9888	Not-determined	Genome-fragment	unclassified	Bifidobacteriaceae	NA
PE40_ctg288	34193	37	0	17	58.3073	Not-determined	Genome-fragment	unclassified	Bifidobacteriaceae	NA
CN04_ctg258	39646	41	0	17	52.5627	Not-determined	Genome-fragment	unclassified	Bifidobacteriaceae	NA
CN07_ctg23	26523	23	0	10	52.6185	Not-determined	Genome-fragment	unclassified	Bifidobacteriaceae	NA
CN09_ctg113	39325	31	0	12	50.7667	Not-determined	Genome-fragment	unclassified	Bifidobacteriaceae	NA
CN09_ctg146	27197	21	0	6	54.5538	Not-determined	Genome-fragment	unclassified	Bifidobacteriaceae	NA
CN13_ctg442	28954	32	0	8	62.2988	Not-determined	Genome-fragment	unclassified	Bifidobacteriaceae	NA
CN25_ctg133	26149	25	0	11	58.1743	Not-determined	Genome-fragment	unclassified	Bifidobacteriaceae	NA
CN25_ctg955	14019	17	0	5	48.2131	Not-determined	Genome-fragment	unclassified	Bifidobacteriaceae	NA
CN26_ctg279	22860	24	0	7	57.161	Not-determined	Genome-fragment	unclassified	Bifidobacteriaceae	NA
CN26_ctg832	24650	13	0	3	66.6166	Not-determined	Genome-fragment	unclassified	Bifidobacteriaceae	NA
CN27_ctg820	12893	14	0	4	60.9556	Not-determined	Genome-fragment	unclassified	Bifidobacteriaceae	NA
CN28_ctg288	22142	14	0	5	51.6801	Not-determined	Genome-fragment	unclassified	Bifidobacteriaceae	NA
CN29_ctg578	19284	17	0	8	53.2566	Not-determined	Genome-fragment	unclassified	Bifidobacteriaceae	NA
CN31_ctg621	15790	18	0	5	53.0779	Not-determined	Genome-fragment	unclassified	Bifidobacteriaceae	NA
CN33_ctg35	18084	24	0	6	60.2743	Not-determined	Genome-fragment	unclassified	Bifidobacteriaceae	NA
CN33_ctg154	11083	7	0	1	57.0243	Not-determined	Genome-fragment	unclassified	Bifidobacteriaceae	NA
PE02_ctg478	12206	9	0	3	56.4968	Not-determined	Genome-fragment	unclassified	Bifidobacteriaceae	NA
PE03_ctg443	11406	12	0	2	56.4264	Not-determined	Genome-fragment	unclassified	Bifidobacteriaceae	NA
PE03_ctg607	38118	39	0	15	58.0671	Not-determined	Genome-fragment	unclassified	Bifidobacteriaceae	NA
PE04_ctg980	13944	12	0	2	61.1231	Not-determined	Genome-fragment	unclassified	Bifidobacteriaceae	NA
PE09_ctg885	53525	58	0	8	63.4601	Not-determined	Genome-fragment	unclassified	Bifidobacteriaceae	NA
PE11_ctg218	38510	40	0	15	56.0296	Not-determined	Genome-fragment	unclassified	Bifidobacteriaceae	NA
PE12_ctg690	21088	18	0	5	51.0575	Not-determined	Genome-fragment	unclassified	Bifidobacteriaceae	NA
PE12_ctg725	47682	57	0	17	59.1166	Not-determined	Genome-fragment	unclassified	Bifidobacteriaceae	NA
PE12_ctg757	105604	84	0	40	61.5289	Not-determined	Genome-fragment	unclassified	Bifidobacteriaceae	NA
PE13_ctg419	12010	12	0	4	60.2831	Not-determined	Genome-fragment	unclassified	Bifidobacteriaceae	NA
PE13_ctg467	21334	23	0	4	50.6328	Not-determined	Genome-fragment	unclassified	Bifidobacteriaceae	NA
PE15_ctg152	20409	18	0	3	55.1178	Not-determined	Genome-fragment	unclassified	Bifidobacteriaceae	NA
PE15_ctg212	120452	103	0	44	60.3186	Not-determined	Genome-fragment	unclassified	Bifidobacteriaceae	NA
PE20_ctg255	10580	11	0	1	57.3251	Not-determined	Genome-fragment	unclassified	Bifidobacteriaceae	NA
PE27_ctg542	22375	17	0	6	60.8358	Not-determined	Genome-fragment	unclassified	Bifidobacteriaceae	NA
PE29_ctg1075	27503	30	0	7	54.1323	Not-determined	Genome-fragment	unclassified	Bifidobacteriaceae	NA
PE29_ctg1107	38214	41	0	18	52.4703	Not-determined	Genome-fragment	unclassified	Bifidobacteriaceae	NA
PE30_ctg172	16457	14	0	4	60.4606	Not-determined	Genome-fragment	unclassified	Bifidobacteriaceae	NA
PE34_ctg269	12519	8	0	2	56.8256	Not-determined	Genome-fragment	unclassified	Bifidobacteriaceae	NA
CN20_ctg297	87404	101	22	13	47.0379	High-quality	High-quality	unclassified	Burkholderiaceae	100
CN11_ctg753	11621	16	13	0	48.6275	Low-quality	Genome-fragment	Myoviridae	Burkholderiaceae	23.52
CN20_ctg785	17076	14	0	5	47.4994	Not-determined	Genome-fragment	Siphoviridae	Burkholderiaceae	NA
PE06_ctg504	45886	71	17	1	52.5607	Complete	High-quality	unclassified	Butyricicoccaceae	100
PE36_ctg364	113253	125	30	45	52.7209	Complete	High-quality	Myoviridae	Butyricicoccaceae	100
CN23_ctg162	35823	53	16	3	57.4268	High-quality	High-quality	unclassified	Butyricicoccaceae	91.86
CN14_ctg455	108747	135	39	16	54.4006	High-quality	High-quality	Siphoviridae	Butyricicoccaceae	100
CN34_ctg616	64645	100	22	12	52.4201	High-quality	High-quality	Siphoviridae	Butyricicoccaceae	100
PE38_ctg114	40971	57	19	5	53.6013	High-quality	High-quality	Siphoviridae	Butyricicoccaceae	97.66
CN05_ctg126	50708	81	21	0	51.694	High-quality	High-quality	unclassified	Butyricicoccaceae	100
CN14_ctg589	37865	57	16	3	55.5421	High-quality	High-quality	unclassified	Butyricicoccaceae	100
CN15_ctg338	68916	80	8	18	52.8905	High-quality	High-quality	unclassified	Butyricicoccaceae	98.28
PE13_ctg185	50435	68	18	12	54.599	High-quality	High-quality	unclassified	Butyricicoccaceae	91.39
PE14_ctg422	39470	58	19	4	60.5042	High-quality	High-quality	unclassified	Butyricicoccaceae	100
PE14_ctg596	34567	51	14	2	57.497	High-quality	High-quality	unclassified	Butyricicoccaceae	91.37
PE22_ctg473	47481	70	20	6	56.4499	High-quality	High-quality	unclassified	Butyricicoccaceae	100
PE29_ctg96	15237	20	16	1	55.9034	Low-quality	Genome-fragment	Myoviridae	Butyricicoccaceae	34.96
CN32_ctg174	23103	48	12	0	51.0886	Low-quality	Genome-fragment	Siphoviridae	Butyricicoccaceae	48.74
PE06_ctg663	10361	13	2	0	50.3909	Low-quality	Genome-fragment	Siphoviridae	Butyricicoccaceae	22.87
PE29_ctg180	11196	21	6	0	57.0204	Low-quality	Genome-fragment	Siphoviridae	Butyricicoccaceae	24.67
CN20_ctg51	18168	18	4	6	55.7574	Low-quality	Genome-fragment	unclassified	Butyricicoccaceae	9.48
CN20_ctg126	11378	12	3	0	57.0399	Low-quality	Genome-fragment	unclassified	Butyricicoccaceae	30.11
PE06_ctg329	13849	12	3	4	57.9464	Low-quality	Genome-fragment	unclassified	Butyricicoccaceae	6.91
PE14_ctg191	20016	32	3	1	51.3639	Low-quality	Genome-fragment	unclassified	Butyricicoccaceae	45.31
PE14_ctg731	11755	19	2	0	56.1548	Low-quality	Genome-fragment	unclassified	Butyricicoccaceae	31.11
PE14_ctg762	35798	46	10	7	53.5197	Low-quality	Genome-fragment	unclassified	Butyricicoccaceae	35.86
PE17_ctg299	10159	12	0	0	54.3459	Low-quality	Genome-fragment	unclassified	Butyricicoccaceae	15.18
PE17_ctg568	15736	38	9	0	52.4085	Low-quality	Genome-fragment	unclassified	Butyricicoccaceae	33.89
PE26_ctg1048	11326	23	2	0	56.8692	Low-quality	Genome-fragment	unclassified	Butyricicoccaceae	29.98
PE29_ctg612	14906	17	5	0	58.2853	Low-quality	Genome-fragment	unclassified	Butyricicoccaceae	39.45
PE29_ctg931	12102	11	0	2	55.0074	Low-quality	Genome-fragment	unclassified	Butyricicoccaceae	27.02
PE29_ctg1202	11146	11	2	0	55.4728	Low-quality	Genome-fragment	unclassified	Butyricicoccaceae	24.88
PE33_ctg798	20855	21	3	8	61.0837	Low-quality	Genome-fragment	unclassified	Butyricicoccaceae	20.83
PE38_ctg617	23305	19	0	6	48.3029	Low-quality	Genome-fragment	unclassified	Butyricicoccaceae	38.93
CN12_ctg587	10750	12	0	1	46.2512	Low-quality	Genome-fragment	Myoviridae	Butyricicoccaceae	21.04
CN20_ctg380	27415	43	12	7	50.6037	Low-quality	Genome-fragment	Siphoviridae	Butyricicoccaceae	45.5
PE17_ctg51	11182	14	1	3	51.2431	Low-quality	Genome-fragment	Siphoviridae	Butyricicoccaceae	10.18
PE29_ctg1566	14642	22	9	0	55.5184	Low-quality	Genome-fragment	Siphoviridae	Butyricicoccaceae	33.6
CN04_ctg167	51472	66	5	31	55.1659	Low-quality	Genome-fragment	unclassified	Butyricicoccaceae	23.09
CN09_ctg115	11193	12	1	3	49.5667	Low-quality	Genome-fragment	unclassified	Butyricicoccaceae	10.19
CN14_ctg383	53954	62	9	24	52.3298	Low-quality	Genome-fragment	unclassified	Butyricicoccaceae	42.03
CN20_ctg103	14363	15	1	4	51.57	Low-quality	Genome-fragment	unclassified	Butyricicoccaceae	21.3
CN20_ctg603	16181	18	3	6	52.8645	Low-quality	Genome-fragment	unclassified	Butyricicoccaceae	12.5
CN23_ctg170	24849	25	0	9	53.7084	Low-quality	Genome-fragment	unclassified	Butyricicoccaceae	41.5
CN27_ctg1174	21054	26	0	11	50.2565	Low-quality	Genome-fragment	unclassified	Butyricicoccaceae	21.04
CN34_ctg324	47194	38	1	12	50.6717	Low-quality	Genome-fragment	unclassified	Butyricicoccaceae	18.11
PE02_ctg284	75508	65	2	30	54.577	Low-quality	Genome-fragment	unclassified	Butyricicoccaceae	6.41
PE17_ctg37	11400	23	2	1	59.0088	Low-quality	Genome-fragment	unclassified	Butyricicoccaceae	32.76
PE28_ctg220	14190	17	2	6	59.0275	Low-quality	Genome-fragment	unclassified	Butyricicoccaceae	32.84
PE28_ctg917	31033	28	3	5	57.774	Low-quality	Genome-fragment	unclassified	Butyricicoccaceae	14.87
PE29_ctg265	12576	25	6	0	50.7793	Low-quality	Genome-fragment	unclassified	Butyricicoccaceae	35.1
PE29_ctg721	15849	13	1	3	56.4326	Low-quality	Genome-fragment	unclassified	Butyricicoccaceae	21.68
PE32_ctg528	78973	55	3	18	49.6524	Low-quality	Genome-fragment	unclassified	Butyricicoccaceae	36.49
PE38_ctg398	21604	24	0	1	48.9076	Low-quality	Genome-fragment	unclassified	Butyricicoccaceae	36.08
CN23_ctg97	35336	46	30	0	54.9808	Medium-quality	Genome-fragment	Myoviridae	Butyricicoccaceae	81.09
PE01_ctg113	29058	53	21	0	53.3244	Medium-quality	Genome-fragment	Siphoviridae	Butyricicoccaceae	68.12
CN03_ctg514	21011	31	4	1	57.013	Medium-quality	Genome-fragment	unclassified	Butyricicoccaceae	55.61
CN16_ctg415	19094	25	3	0	56.8241	Medium-quality	Genome-fragment	unclassified	Butyricicoccaceae	50.54
CN20_ctg753	21874	35	2	3	55.3671	Medium-quality	Genome-fragment	unclassified	Butyricicoccaceae	57.89
CN21_ctg107	23018	37	4	0	56.0083	Medium-quality	Genome-fragment	unclassified	Butyricicoccaceae	60.92
CN14_ctg379	42139	44	23	10	51.4132	Medium-quality	Genome-fragment	Myoviridae	Butyricicoccaceae	57.02
PE29_ctg976	92827	119	22	36	57.6136	Medium-quality	Genome-fragment	Myoviridae	Butyricicoccaceae	83.61
PE37_ctg343	100010	111	30	40	57.4373	Medium-quality	Genome-fragment	Myoviridae	Butyricicoccaceae	87.88
CN25_ctg1190	22997	34	13	0	59.3817	Medium-quality	Genome-fragment	Siphoviridae	Butyricicoccaceae	55.03
CN32_ctg65	36652	46	15	1	55.0011	Medium-quality	Genome-fragment	Siphoviridae	Butyricicoccaceae	81.67
PE07_ctg147	54530	67	18	23	57.229	Medium-quality	Genome-fragment	Siphoviridae	Butyricicoccaceae	65.89
PE07_ctg312	39845	56	18	6	55.9694	Medium-quality	Genome-fragment	Siphoviridae	Butyricicoccaceae	89.5
CN15_ctg598	56739	69	3	23	49.6167	Medium-quality	Genome-fragment	unclassified	Butyricicoccaceae	76.87
CN25_ctg134	132437	179	33	9	48.3671	Medium-quality	Genome-fragment	unclassified	Butyricicoccaceae	67.5
CN25_ctg726	29922	49	11	2	56.908	Medium-quality	Genome-fragment	unclassified	Butyricicoccaceae	79.81
PE02_ctg138	131246	186	32	2	47.9763	Medium-quality	Genome-fragment	unclassified	Butyricicoccaceae	74.75
PE29_ctg800	29367	44	14	4	58.3819	Medium-quality	Genome-fragment	unclassified	Butyricicoccaceae	75.63
PE38_ctg744	33633	47	13	2	58.4575	Medium-quality	Genome-fragment	unclassified	Butyricicoccaceae	89.37
CN16_ctg469	12668	12	0	4	46.1715	Not-determined	Genome-fragment	Siphoviridae	Butyricicoccaceae	NA
CN20_ctg94	11682	10	0	4	51.772	Not-determined	Genome-fragment	unclassified	Butyricicoccaceae	NA
PE04_ctg40	14282	13	0	5	55.0203	Not-determined	Genome-fragment	unclassified	Butyricicoccaceae	NA
PE09_ctg1040	16073	15	0	6	52.6846	Not-determined	Genome-fragment	unclassified	Butyricicoccaceae	NA
PE29_ctg1296	15169	11	0	4	52.5941	Not-determined	Genome-fragment	unclassified	Butyricicoccaceae	NA
PE38_ctg221	11253	5	0	1	56.3494	Not-determined	Genome-fragment	unclassified	Butyricicoccaceae	NA
PE38_ctg677	13309	11	0	5	52.8364	Not-determined	Genome-fragment	unclassified	Butyricicoccaceae	NA
CN03_ctg65	11768	12	0	2	49.5836	Not-determined	Genome-fragment	unclassified	Butyricicoccaceae	NA
CN03_ctg138	22401	20	0	8	49.6451	Not-determined	Genome-fragment	unclassified	Butyricicoccaceae	NA
CN07_ctg867	10580	13	0	3	45.8034	Not-determined	Genome-fragment	unclassified	Butyricicoccaceae	NA
CN27_ctg120	10018	11	0	3	54.5119	Not-determined	Genome-fragment	unclassified	Butyricicoccaceae	NA
CN27_ctg252	33034	33	0	13	50.3875	Not-determined	Genome-fragment	unclassified	Butyricicoccaceae	NA
CN36_ctg191	14032	13	0	6	49.2873	Not-determined	Genome-fragment	unclassified	Butyricicoccaceae	NA
CN37_ctg220	20210	24	0	2	48.7976	Not-determined	Genome-fragment	unclassified	Butyricicoccaceae	NA
PE01_ctg288	20564	20	0	9	57.4985	Not-determined	Genome-fragment	unclassified	Butyricicoccaceae	NA
PE01_ctg820	11584	14	0	3	49.2231	Not-determined	Genome-fragment	unclassified	Butyricicoccaceae	NA
PE13_ctg68	15475	12	0	3	51.9031	Not-determined	Genome-fragment	unclassified	Butyricicoccaceae	NA
PE14_ctg278	17226	15	0	7	57.0707	Not-determined	Genome-fragment	unclassified	Butyricicoccaceae	NA
PE25_ctg323	11808	10	0	4	58.1724	Not-determined	Genome-fragment	unclassified	Butyricicoccaceae	NA
PE36_ctg456	82643	77	0	36	53.6936	Not-determined	Genome-fragment	unclassified	Butyricicoccaceae	NA
PE38_ctg194	39452	46	0	11	49.2953	Not-determined	Genome-fragment	unclassified	Butyricicoccaceae	NA
CN11_ctg990	123146	120	1	44	28.6075	Medium-quality	Genome-fragment	unclassified	c__Bacilli CAG-1000	87.78
PE09_ctg537	37132	66	18	0	52.1545	Complete	High-quality	unclassified	o__Christensenellales CAG-138	100
CN29_ctg312	254306	245	25	112	50.4738	Complete	High-quality	unclassified	o__Christensenellales CAG-138	100
CN17_ctg1071	16907	17	6	3	53.7943	Low-quality	Genome-fragment	Myoviridae	o__Christensenellales CAG-138	22.81
CN11_ctg1028	15751	13	2	4	50.346	Low-quality	Genome-fragment	unclassified	o__Christensenellales CAG-138	36.62
CN34_ctg88	15596	20	1	5	56.9377	Low-quality	Genome-fragment	unclassified	o__Christensenellales CAG-138	14.2
PE09_ctg1005	16696	24	4	4	54.4921	Low-quality	Genome-fragment	unclassified	o__Christensenellales CAG-138	20.58
CN13_ctg220	25704	29	0	3	46.6815	Not-determined	Genome-fragment	unclassified	o__Christensenellales CAG-138	NA
PE19_ctg873	27241	31	0	5	54.1133	Not-determined	Genome-fragment	unclassified	o__Christensenellales CAG-138	NA
PE23_ctg766	10498	9	0	4	52.6386	Not-determined	Genome-fragment	unclassified	o__Christensenellales CAG-138	NA
CN04_ctg126	36708	46	18	17	34.0307	Low-quality	Genome-fragment	Myoviridae	o__Lachnospirales CAG-274	31.64
CN04_ctg812	17489	31	10	0	33.2609	Low-quality	Genome-fragment	Myoviridae	o__Lachnospirales CAG-274	36.18
CN04_ctg820	11070	17	7	0	33.1707	Low-quality	Genome-fragment	Myoviridae	o__Lachnospirales CAG-274	23.04
CN21_ctg304	11611	15	10	0	34.9324	Low-quality	Genome-fragment	Myoviridae	o__Lachnospirales CAG-274	25.27
CN21_ctg354	16107	24	7	0	33.1222	Low-quality	Genome-fragment	Siphoviridae	o__Lachnospirales CAG-274	26.54
CN21_ctg198	48250	34	16	14	36.1368	Low-quality	Genome-fragment	Myoviridae	o__Lachnospirales CAG-274	27.34
CN28_ctg725	15889	12	8	1	37.2585	Low-quality	Genome-fragment	Myoviridae	o__Lachnospirales CAG-274	34.66
CN28_ctg752	20909	19	8	8	34.5067	Low-quality	Genome-fragment	Myoviridae	o__Lachnospirales CAG-274	14.86
CN11_ctg369	44668	49	2	13	25.0448	Low-quality	Genome-fragment	unclassified	c__Bacilli CAG-302	36.42
CN06_ctg261	45366	61	1	23	25.0099	Low-quality	Genome-fragment	unclassified	c__Bacilli CAG-302	13.05
PE17_ctg183	16697	15	0	5	26.7892	Low-quality	Genome-fragment	unclassified	c__Bacilli CAG-302	12.06
CN11_ctg1161	76574	86	25	25	28.5253	Medium-quality	Genome-fragment	Siphoviridae	c__Bacilli CAG-302	86.17
CN11_ctg144	10608	10	0	2	25.9992	Not-determined	Genome-fragment	unclassified	c__Bacilli CAG-302	NA
CN11_ctg720	11916	6	0	1	26.2504	Not-determined	Genome-fragment	unclassified	c__Bacilli CAG-302	NA
CN11_ctg396	108323	125	0	44	25.7074	Not-determined	Genome-fragment	unclassified	c__Bacilli CAG-302	NA
CN29_ctg1467	20736	27	9	1	56.4333	Medium-quality	Genome-fragment	unclassified	o__Oscillospirales CAG-382	65.32
CN29_ctg108	18436	23	0	6	58.7872	Not-determined	Genome-fragment	unclassified	o__Oscillospirales CAG-382	NA
CN17_ctg333	146976	175	20	45	26.5907	High-quality	High-quality	unclassified	c__Clostridia CAG-465	100
PE04_ctg85	18519	16	0	4	26.7995	Low-quality	Genome-fragment	unclassified	c__Clostridia CAG-465	23.78
CN21_ctg572	31840	57	25	0	27.9428	Medium-quality	Genome-fragment	Siphoviridae	c__Clostridia CAG-465	84.59
CN30_ctg152	86915	129	22	30	29.0422	Complete	High-quality	unclassified	c__Clostridia CAG-508	100
CN10_ctg279	10475	18	2	1	29.6516	Low-quality	Genome-fragment	unclassified	c__Clostridia CAG-508	6.55
CN10_ctg785	13662	36	7	0	28.0047	Low-quality	Genome-fragment	unclassified	c__Clostridia CAG-508	37.44
CN30_ctg246	17568	20	11	0	28.4039	Low-quality	Genome-fragment	unclassified	c__Clostridia CAG-508	46.29
PE08_ctg539	30054	20	1	9	27.3508	Low-quality	Genome-fragment	unclassified	c__Clostridia CAG-508	40.34
PE30_ctg276	17100	10	0	3	27.6667	Low-quality	Genome-fragment	unclassified	c__Clostridia CAG-508	23.75
PE08_ctg762	18509	27	13	0	28.9643	Low-quality	Genome-fragment	Myoviridae	c__Clostridia CAG-508	39.01
PE30_ctg88	16115	25	11	1	29.0351	Low-quality	Genome-fragment	Myoviridae	c__Clostridia CAG-508	33.96
PE30_ctg482	19228	36	13	1	28.9162	Low-quality	Genome-fragment	Myoviridae	c__Clostridia CAG-508	40.53
PE17_ctg283	18050	12	0	5	29.2465	Low-quality	Genome-fragment	Podoviridae	c__Clostridia CAG-508	27.51
CN10_ctg563	15474	21	13	0	29.3201	Low-quality	Genome-fragment	Siphoviridae	c__Clostridia CAG-508	41.85
CN17_ctg528	13253	31	6	1	29.05	Low-quality	Genome-fragment	Siphoviridae	c__Clostridia CAG-508	33.94
CN30_ctg137	11931	26	7	0	28.0194	Low-quality	Genome-fragment	Siphoviridae	c__Clostridia CAG-508	12.89
PE07_ctg163	16435	35	13	0	27.624	Low-quality	Genome-fragment	Siphoviridae	c__Clostridia CAG-508	41.91
CN11_ctg509	23520	35	4	6	25.3019	Low-quality	Genome-fragment	unclassified	c__Clostridia CAG-508	20.97
CN30_ctg128	15570	19	6	0	29.8202	Low-quality	Genome-fragment	unclassified	c__Clostridia CAG-508	44.24
PE04_ctg296	20984	28	3	3	25.9674	Low-quality	Genome-fragment	unclassified	c__Clostridia CAG-508	14.4
PE04_ctg1266	25958	39	1	5	26.593	Low-quality	Genome-fragment	unclassified	c__Clostridia CAG-508	28.75
PE07_ctg386	11966	13	1	0	28.6061	Low-quality	Genome-fragment	unclassified	c__Clostridia CAG-508	30.23
PE07_ctg475	19953	27	2	0	25.2543	Low-quality	Genome-fragment	unclassified	c__Clostridia CAG-508	19.96
PE07_ctg699	15105	26	4	3	27.2956	Low-quality	Genome-fragment	unclassified	c__Clostridia CAG-508	17.44
PE08_ctg384	45888	45	1	21	27.3797	Low-quality	Genome-fragment	unclassified	c__Clostridia CAG-508	45.08
PE08_ctg1003	72841	69	1	24	26.6045	Low-quality	Genome-fragment	unclassified	c__Clostridia CAG-508	29.58
PE09_ctg640	35985	31	1	13	28.9899	Low-quality	Genome-fragment	unclassified	c__Clostridia CAG-508	12.1
PE17_ctg153	10949	11	1	1	26.6417	Low-quality	Genome-fragment	unclassified	c__Clostridia CAG-508	0.5
PE17_ctg351	12625	28	6	0	28.4752	Low-quality	Genome-fragment	unclassified	c__Clostridia CAG-508	34.2
PE17_ctg868	21509	20	1	5	23.99	Low-quality	Genome-fragment	unclassified	c__Clostridia CAG-508	26.62
PE30_ctg180	14834	16	0	5	25.8528	Low-quality	Genome-fragment	unclassified	c__Clostridia CAG-508	23.54
PE30_ctg868	26644	39	6	10	28.3103	Low-quality	Genome-fragment	unclassified	c__Clostridia CAG-508	4.92
PE17_ctg729	23932	35	14	0	29.4626	Medium-quality	Genome-fragment	Siphoviridae	c__Clostridia CAG-508	63.37
CN17_ctg422	24949	42	15	0	28.2857	Medium-quality	Genome-fragment	unclassified	c__Clostridia CAG-508	63.72
PE04_ctg281	27525	41	6	1	30.445	Medium-quality	Genome-fragment	unclassified	c__Clostridia CAG-508	72.09
CN10_ctg1000	15657	15	0	3	27.0422	Not-determined	Genome-fragment	unclassified	c__Clostridia CAG-508	NA
CN10_ctg1047	14696	13	0	4	27.3748	Not-determined	Genome-fragment	unclassified	c__Clostridia CAG-508	NA
CN17_ctg841	14055	10	0	3	29.2921	Not-determined	Genome-fragment	unclassified	c__Clostridia CAG-508	NA
CN17_ctg1160	10429	12	0	3	29.7344	Not-determined	Genome-fragment	unclassified	c__Clostridia CAG-508	NA
CN18_ctg385	11967	7	0	2	28.6789	Not-determined	Genome-fragment	unclassified	c__Clostridia CAG-508	NA
PE17_ctg339	13417	14	0	6	29.5222	Not-determined	Genome-fragment	unclassified	c__Clostridia CAG-508	NA
PE17_ctg359	17006	23	0	2	25.3087	Not-determined	Genome-fragment	unclassified	c__Clostridia CAG-508	NA
PE17_ctg633	14204	20	0	2	25.7885	Not-determined	Genome-fragment	unclassified	c__Clostridia CAG-508	NA
PE30_ctg225	11528	14	0	6	28.4698	Not-determined	Genome-fragment	unclassified	c__Clostridia CAG-508	NA
PE30_ctg856	11264	14	0	6	26.9354	Not-determined	Genome-fragment	unclassified	c__Clostridia CAG-508	NA
CN04_ctg253	18279	21	0	2	34.9034	Not-determined	Genome-fragment	unclassified	c__Clostridia CAG-508	NA
CN10_ctg234	26111	30	0	9	26.5827	Not-determined	Genome-fragment	unclassified	c__Clostridia CAG-508	NA
CN10_ctg288	12207	15	0	5	27.4842	Not-determined	Genome-fragment	unclassified	c__Clostridia CAG-508	NA
CN10_ctg1032	32666	42	0	10	28.5832	Not-determined	Genome-fragment	unclassified	c__Clostridia CAG-508	NA
CN19_ctg796	22080	35	0	5	31.798	Not-determined	Genome-fragment	unclassified	c__Clostridia CAG-508	NA
CN21_ctg467	17663	18	0	3	25.9695	Not-determined	Genome-fragment	unclassified	c__Clostridia CAG-508	NA
CN21_ctg692	10745	14	0	1	29.9581	Not-determined	Genome-fragment	unclassified	c__Clostridia CAG-508	NA
CN21_ctg812	33972	48	0	19	24.8087	Not-determined	Genome-fragment	unclassified	c__Clostridia CAG-508	NA
CN25_ctg1002	10805	13	0	2	28.422	Not-determined	Genome-fragment	unclassified	c__Clostridia CAG-508	NA
CN30_ctg318	10191	17	0	5	27.6028	Not-determined	Genome-fragment	unclassified	c__Clostridia CAG-508	NA
PE04_ctg1639	27359	28	0	11	28.5098	Not-determined	Genome-fragment	unclassified	c__Clostridia CAG-508	NA
PE07_ctg35	36867	31	0	13	28.7547	Not-determined	Genome-fragment	unclassified	c__Clostridia CAG-508	NA
PE07_ctg468	37985	30	0	14	30.0092	Not-determined	Genome-fragment	unclassified	c__Clostridia CAG-508	NA
PE08_ctg367	10963	17	0	3	26.334	Not-determined	Genome-fragment	unclassified	c__Clostridia CAG-508	NA
PE08_ctg850	31013	30	0	14	27.5788	Not-determined	Genome-fragment	unclassified	c__Clostridia CAG-508	NA
PE17_ctg464	11028	6	0	1	28.1828	Not-determined	Genome-fragment	unclassified	c__Clostridia CAG-508	NA
PE26_ctg1073	10893	13	0	2	28.835	Not-determined	Genome-fragment	unclassified	c__Clostridia CAG-508	NA
CN06_ctg552	35191	30	0	12	26.3903	Not-determined	Genome-fragment	unclassified	c__Bacilli CAG-611	NA
PE23_ctg219	242909	231	0	114	27.491	Not-determined	Genome-fragment	unclassified	c__Bacilli CAG-611	NA
CN27_ctg1363	55056	56	15	15	58.4096	Complete	High-quality	unclassified	o__Christensenellales CAG-74	100
PE17_ctg666	89874	109	23	18	56.6215	Complete	High-quality	unclassified	o__Christensenellales CAG-74	100
CN11_ctg1478	76069	73	17	17	56.575	High-quality	High-quality	unclassified	o__Christensenellales CAG-74	100
CN05_ctg684	13459	15	10	0	56.3118	Low-quality	Genome-fragment	Siphoviridae	o__Christensenellales CAG-74	22.84
CN08_ctg248	11899	18	10	0	58.736	Low-quality	Genome-fragment	Siphoviridae	o__Christensenellales CAG-74	26.46
CN29_ctg264	20845	25	11	3	63.0559	Low-quality	Genome-fragment	Siphoviridae	o__Christensenellales CAG-74	45.41
CN08_ctg43	12396	6	3	1	61.6167	Low-quality	Genome-fragment	unclassified	o__Christensenellales CAG-74	27.55
CN08_ctg140	22694	22	6	6	68.9037	Low-quality	Genome-fragment	unclassified	o__Christensenellales CAG-74	21.16
CN29_ctg879	11772	18	1	0	57.3819	Low-quality	Genome-fragment	unclassified	o__Christensenellales CAG-74	20.57
PE28_ctg1148	13226	18	3	1	57.6365	Low-quality	Genome-fragment	unclassified	o__Christensenellales CAG-74	29.07
PE33_ctg187	10477	10	0	2	54.634	Low-quality	Genome-fragment	unclassified	o__Christensenellales CAG-74	22.54
CN17_ctg807	36132	42	9	13	60.3039	Low-quality	Genome-fragment	Siphoviridae	o__Christensenellales CAG-74	29.04
PE17_ctg830	22062	24	6	3	61.1368	Low-quality	Genome-fragment	Siphoviridae	o__Christensenellales CAG-74	36.44
CN05_ctg458	10891	15	2	0	61.7666	Low-quality	Genome-fragment	unclassified	o__Christensenellales CAG-74	25.28
CN08_ctg214	17227	23	6	1	56.7946	Low-quality	Genome-fragment	unclassified	o__Christensenellales CAG-74	30.92
CN11_ctg404	16471	27	3	4	53.0994	Low-quality	Genome-fragment	unclassified	o__Christensenellales CAG-74	24.28
CN31_ctg274	55416	60	1	10	52.7591	Low-quality	Genome-fragment	unclassified	o__Christensenellales CAG-74	32.86
PE09_ctg1101	43655	41	10	17	60.2566	Low-quality	Genome-fragment	unclassified	o__Christensenellales CAG-74	16.82
PE17_ctg124	28325	32	3	9	50.5313	Low-quality	Genome-fragment	unclassified	o__Christensenellales CAG-74	10.46
PE17_ctg289	53868	53	4	24	57.5277	Low-quality	Genome-fragment	unclassified	o__Christensenellales CAG-74	15.61
PE23_ctg176	12835	18	3	0	60.148	Low-quality	Genome-fragment	unclassified	o__Christensenellales CAG-74	29.46
PE28_ctg53	55729	55	6	26	55.9888	Low-quality	Genome-fragment	unclassified	o__Christensenellales CAG-74	23.69
PE30_ctg365	11849	19	2	0	60.0304	Low-quality	Genome-fragment	unclassified	o__Christensenellales CAG-74	27.48
CN34_ctg574	28270	37	16	0	60	Medium-quality	Genome-fragment	Myoviridae	o__Christensenellales CAG-74	54.52
CN17_ctg55	30186	32	6	0	61.7737	Medium-quality	Genome-fragment	Siphoviridae	o__Christensenellales CAG-74	65.8
CN05_ctg674	19605	29	10	0	60.8518	Medium-quality	Genome-fragment	unclassified	o__Christensenellales CAG-74	53.76
PE07_ctg208	37491	51	15	4	58.5447	Medium-quality	Genome-fragment	unclassified	o__Christensenellales CAG-74	65.72
PE09_ctg1221	43397	63	13	8	59.8129	Medium-quality	Genome-fragment	unclassified	o__Christensenellales CAG-74	87.51
CN06_ctg1130	8228	9	0	2	62.9315	Medium-quality	Genome-fragment	unclassified	o__Christensenellales CAG-74	60.74
PE09_ctg541	28180	30	12	1	60.7559	Medium-quality	Genome-fragment	Siphoviridae	o__Christensenellales CAG-74	61.15
CN11_ctg448	39636	41	13	6	57.0239	Medium-quality	Genome-fragment	unclassified	o__Christensenellales CAG-74	78.27
CN17_ctg131	64185	54	14	17	56.3964	Medium-quality	Genome-fragment	unclassified	o__Christensenellales CAG-74	75.56
CN17_ctg377	60638	72	19	22	61.2372	Medium-quality	Genome-fragment	unclassified	o__Christensenellales CAG-74	50.12
CN19_ctg171	30338	28	4	3	60.5841	Medium-quality	Genome-fragment	unclassified	o__Christensenellales CAG-74	57.34
CN29_ctg1390	144236	129	16	71	59.881	Medium-quality	Genome-fragment	unclassified	o__Christensenellales CAG-74	85.44
PE28_ctg356	47355	37	3	11	58.5556	Medium-quality	Genome-fragment	unclassified	o__Christensenellales CAG-74	50.61
CN17_ctg592	41799	38	0	18	58.5899	Not-determined	Genome-fragment	unclassified	o__Christensenellales CAG-74	NA
PE04_ctg344	11806	11	0	4	61.401	Not-determined	Genome-fragment	unclassified	o__Christensenellales CAG-74	NA
CN16_ctg236	60191	61	9	27	48.602	Low-quality	Genome-fragment	unclassified	Christensenellaceae	40.14
CN16_ctg347	10909	14	6	0	47.0437	Low-quality	Genome-fragment	unclassified	Christensenellaceae	18.36
CN16_ctg63	22060	28	6	0	49.6646	Medium-quality	Genome-fragment	unclassified	Christensenellaceae	57.09
CN16_ctg319	19468	28	10	0	46.2605	Medium-quality	Genome-fragment	unclassified	Christensenellaceae	54.5
CN30_ctg151	18494	32	10	3	27.5765	Low-quality	Genome-fragment	Siphoviridae	Clostridiaceae	44.2
CN30_ctg208	13239	17	11	0	28.1894	Low-quality	Genome-fragment	Siphoviridae	Clostridiaceae	27.52
CN30_ctg291	15948	23	2	2	26.9814	Low-quality	Genome-fragment	unclassified	Clostridiaceae	10.67
CN30_ctg190	11996	21	1	4	25.6419	Low-quality	Genome-fragment	Siphoviridae	Clostridiaceae	28.12
CN30_ctg93	10191	9	4	0	27.956	Low-quality	Genome-fragment	unclassified	Clostridiaceae	27.81
CN30_ctg239	10925	12	0	2	26.8009	Low-quality	Genome-fragment	unclassified	Clostridiaceae	5.21
CN30_ctg369	16482	15	1	4	25.2943	Low-quality	Genome-fragment	unclassified	Clostridiaceae	10.67
CN30_ctg330	16340	20	0	6	23.5435	Not-determined	Genome-fragment	unclassified	Clostridiaceae	NA
CN19_ctg156	49534	68	13	8	63.4009	Complete	High-quality	unclassified	Coriobacteriaceae	100
CN06_ctg222	32497	49	16	1	54.9128	High-quality	High-quality	Siphoviridae	Coriobacteriaceae	100
PE06_ctg528	35144	49	17	1	54.0889	High-quality	High-quality	Siphoviridae	Coriobacteriaceae	100
PE17_ctg162	32166	46	18	1	57.2654	High-quality	High-quality	Siphoviridae	Coriobacteriaceae	100
CN32_ctg92	92469	111	20	35	61.3957	High-quality	High-quality	unclassified	Coriobacteriaceae	100
CN32_ctg107	80777	100	20	26	61.8951	High-quality	High-quality	unclassified	Coriobacteriaceae	94.93
PE21_ctg241	43301	68	16	2	65.0493	High-quality	High-quality	unclassified	Coriobacteriaceae	100
PE34_ctg327	100204	91	7	40	68.5721	High-quality	High-quality	unclassified	Coriobacteriaceae	98.91
PE38_ctg281	38468	60	13	3	65.0099	High-quality	High-quality	unclassified	Coriobacteriaceae	100
CN32_ctg69	14085	22	9	0	59.8083	Low-quality	Genome-fragment	Siphoviridae	Coriobacteriaceae	34.01
CN21_ctg639	12625	13	1	5	58.3921	Low-quality	Genome-fragment	unclassified	Coriobacteriaceae	8.8
CN36_ctg708	25730	27	3	3	52.775	Low-quality	Genome-fragment	Siphoviridae	Coriobacteriaceae	28.03
CN08_ctg75	13429	15	1	2	61.8438	Low-quality	Genome-fragment	unclassified	Coriobacteriaceae	20.32
CN12_ctg51	20549	23	5	2	59.1124	Low-quality	Genome-fragment	unclassified	Coriobacteriaceae	24.38
CN17_ctg821	11593	17	0	8	48.5207	Low-quality	Genome-fragment	unclassified	Coriobacteriaceae	9.37
CN21_ctg152	34089	31	1	7	50.3066	Low-quality	Genome-fragment	unclassified	Coriobacteriaceae	40.59
CN21_ctg956	23527	23	1	3	58.6263	Low-quality	Genome-fragment	unclassified	Coriobacteriaceae	35.6
CN30_ctg274	12014	13	4	3	61.3035	Low-quality	Genome-fragment	unclassified	Coriobacteriaceae	26.97
CN35_ctg13	44915	41	0	20	57.4775	Low-quality	Genome-fragment	unclassified	Coriobacteriaceae	13.67
PE01_ctg354	76388	80	1	8	64.844	Low-quality	Genome-fragment	unclassified	Coriobacteriaceae	22.5
PE09_ctg894	33609	37	1	12	49.2071	Low-quality	Genome-fragment	unclassified	Coriobacteriaceae	19.49
PE11_ctg93	34357	35	1	14	52.9004	Low-quality	Genome-fragment	unclassified	Coriobacteriaceae	24.59
PE11_ctg238	22376	23	1	1	60.7481	Low-quality	Genome-fragment	unclassified	Coriobacteriaceae	33.86
PE19_ctg730	26516	29	1	6	59.1944	Low-quality	Genome-fragment	unclassified	Coriobacteriaceae	2.22
PE21_ctg273	41321	60	2	10	55.3593	Low-quality	Genome-fragment	unclassified	Coriobacteriaceae	21.73
PE30_ctg103	36050	39	5	14	62.5298	Low-quality	Genome-fragment	unclassified	Coriobacteriaceae	29.28
PE30_ctg562	20641	18	2	5	65.0162	Low-quality	Genome-fragment	unclassified	Coriobacteriaceae	15.9
PE32_ctg296	32043	47	15	0	67.9368	Medium-quality	Genome-fragment	unclassified	Coriobacteriaceae	88.63
CN05_ctg962	25220	41	13	1	66.705	Medium-quality	Genome-fragment	unclassified	Coriobacteriaceae	70.42
CN32_ctg585	79815	109	15	29	59.3397	Medium-quality	Genome-fragment	unclassified	Coriobacteriaceae	69.51
CN35_ctg818	101276	109	1	18	51.6993	Medium-quality	Genome-fragment	unclassified	Coriobacteriaceae	58.74
CN13_ctg203	10972	10	0	3	60.9096	Not-determined	Genome-fragment	unclassified	Coriobacteriaceae	NA
CN32_ctg58	28256	24	0	8	57.517	Not-determined	Genome-fragment	unclassified	Coriobacteriaceae	NA
PE06_ctg196	16064	14	0	0	53.5919	Not-determined	Genome-fragment	unclassified	Coriobacteriaceae	NA
PE06_ctg482	16177	11	0	2	60.1409	Not-determined	Genome-fragment	unclassified	Coriobacteriaceae	NA
PE11_ctg38	14817	5	0	0	55.5983	Not-determined	Genome-fragment	unclassified	Coriobacteriaceae	NA
PE23_ctg196	12129	10	0	3	57.4079	Not-determined	Genome-fragment	unclassified	Coriobacteriaceae	NA
PE29_ctg426	15818	16	0	0	51.7765	Not-determined	Genome-fragment	unclassified	Coriobacteriaceae	NA
PE30_ctg499	15531	15	0	7	59.2879	Not-determined	Genome-fragment	unclassified	Coriobacteriaceae	NA
PE36_ctg575	12678	13	0	0	58.1085	Not-determined	Genome-fragment	unclassified	Coriobacteriaceae	NA
PE21_ctg625	14358	11	0	1	55.6066	Not-determined	Genome-fragment	Myoviridae	Coriobacteriaceae	NA
PE07_ctg1004	10116	6	0	1	59.6975	Not-determined	Genome-fragment	Siphoviridae	Coriobacteriaceae	NA
CN05_ctg284	10784	19	0	1	56.2778	Not-determined	Genome-fragment	unclassified	Coriobacteriaceae	NA
CN06_ctg1266	13136	13	0	6	49.49	Not-determined	Genome-fragment	unclassified	Coriobacteriaceae	NA
CN11_ctg360	15897	15	0	4	57.6084	Not-determined	Genome-fragment	unclassified	Coriobacteriaceae	NA
CN17_ctg212	46557	39	0	17	59.3337	Not-determined	Genome-fragment	unclassified	Coriobacteriaceae	NA
CN21_ctg58	22629	24	0	1	54.523	Not-determined	Genome-fragment	unclassified	Coriobacteriaceae	NA
CN33_ctg291	70710	60	0	26	58.4486	Not-determined	Genome-fragment	unclassified	Coriobacteriaceae	NA
CN33_ctg372	56441	48	0	23	59.6977	Not-determined	Genome-fragment	unclassified	Coriobacteriaceae	NA
CN36_ctg668	59118	56	0	26	58.6809	Not-determined	Genome-fragment	unclassified	Coriobacteriaceae	NA
PE01_ctg104	10770	11	0	0	50.8542	Not-determined	Genome-fragment	unclassified	Coriobacteriaceae	NA
PE01_ctg625	10007	16	0	1	54.8216	Not-determined	Genome-fragment	unclassified	Coriobacteriaceae	NA
PE07_ctg157	16028	16	0	2	58.2543	Not-determined	Genome-fragment	unclassified	Coriobacteriaceae	NA
PE09_ctg841	78339	81	0	15	52.1362	Not-determined	Genome-fragment	unclassified	Coriobacteriaceae	NA
PE13_ctg157	48953	43	0	20	59.1567	Not-determined	Genome-fragment	unclassified	Coriobacteriaceae	NA
PE13_ctg328	13937	21	0	1	60.1134	Not-determined	Genome-fragment	unclassified	Coriobacteriaceae	NA
PE14_ctg77	19341	18	0	3	55.2402	Not-determined	Genome-fragment	unclassified	Coriobacteriaceae	NA
PE14_ctg417	32850	24	0	9	59.9574	Not-determined	Genome-fragment	unclassified	Coriobacteriaceae	NA
PE15_ctg261	10548	14	0	2	61.4998	Not-determined	Genome-fragment	unclassified	Coriobacteriaceae	NA
PE17_ctg159	18118	6	0	1	57.5119	Not-determined	Genome-fragment	unclassified	Coriobacteriaceae	NA
PE21_ctg197	10435	7	0	0	51.011	Not-determined	Genome-fragment	unclassified	Coriobacteriaceae	NA
PE21_ctg261	15084	16	0	4	57.4317	Not-determined	Genome-fragment	unclassified	Coriobacteriaceae	NA
PE23_ctg841	21953	22	0	9	47.7247	Not-determined	Genome-fragment	unclassified	Coriobacteriaceae	NA
PE26_ctg883	10724	17	0	1	57.4319	Not-determined	Genome-fragment	unclassified	Coriobacteriaceae	NA
PE29_ctg223	38765	32	0	14	59.8272	Not-determined	Genome-fragment	unclassified	Coriobacteriaceae	NA
PE32_ctg60	83133	69	0	32	59.5143	Not-determined	Genome-fragment	unclassified	Coriobacteriaceae	NA
PE33_ctg178	42345	35	0	13	56.6584	Not-determined	Genome-fragment	unclassified	Coriobacteriaceae	NA
PE34_ctg36	30282	25	0	10	63.8993	Not-determined	Genome-fragment	unclassified	Coriobacteriaceae	NA
PE35_ctg1010	36727	44	0	5	50.309	Not-determined	Genome-fragment	unclassified	Coriobacteriaceae	NA
PE38_ctg311	22372	22	0	2	57.201	Not-determined	Genome-fragment	unclassified	Coriobacteriaceae	NA
PE40_ctg98	11292	15	0	1	48.8399	Not-determined	Genome-fragment	unclassified	Coriobacteriaceae	NA
PE40_ctg451	15006	5	0	0	56.3241	Not-determined	Genome-fragment	unclassified	Coriobacteriaceae	NA
PE08_ctg722	19757	21	4	7	60.3634	Complete	High-quality	unclassified	Desulfovibrionaceae	100
CN24_ctg734	41413	59	20	0	60.906	High-quality	High-quality	unclassified	Desulfovibrionaceae	100
PE02_ctg752	21695	25	3	5	57.746	High-quality	High-quality	unclassified	Desulfovibrionaceae	100
CN36_ctg50	53284	66	24	9	58.2013	High-quality	High-quality	Myoviridae	Desulfovibrionaceae	95.23
CN03_ctg527	12014	15	10	0	64.2667	Low-quality	Genome-fragment	Myoviridae	Desulfovibrionaceae	26.37
CN12_ctg50	18634	22	9	0	64.656	Low-quality	Genome-fragment	Myoviridae	Desulfovibrionaceae	40.83
CN14_ctg539	12028	17	15	0	64.8154	Low-quality	Genome-fragment	Myoviridae	Desulfovibrionaceae	25.07
CN15_ctg253	15847	23	1	0	54.4709	Low-quality	Genome-fragment	Myoviridae	Desulfovibrionaceae	17.52
PE04_ctg1325	18777	22	18	0	61.9854	Low-quality	Genome-fragment	Myoviridae	Desulfovibrionaceae	44.76
PE08_ctg660	13157	21	6	0	60.4469	Low-quality	Genome-fragment	Myoviridae	Desulfovibrionaceae	32.8
PE08_ctg1068	11949	13	4	0	63.0346	Low-quality	Genome-fragment	Myoviridae	Desulfovibrionaceae	8.79
PE36_ctg977	10620	9	1	3	57.3258	Low-quality	Genome-fragment	Myoviridae	Desulfovibrionaceae	2.08
CN11_ctg1301	18500	20	3	5	55.6432	Low-quality	Genome-fragment	Siphoviridae	Desulfovibrionaceae	5.61
CN12_ctg346	11730	14	2	0	56.0784	Low-quality	Genome-fragment	Siphoviridae	Desulfovibrionaceae	29.26
CN28_ctg493	18074	28	15	0	57.5634	Low-quality	Genome-fragment	Siphoviridae	Desulfovibrionaceae	37.59
CN29_ctg1439	14980	26	4	0	56.8625	Low-quality	Genome-fragment	Siphoviridae	Desulfovibrionaceae	30.27
PE08_ctg846	12074	21	3	0	57.7025	Low-quality	Genome-fragment	Siphoviridae	Desulfovibrionaceae	24.01
CN02_ctg595	16147	21	6	1	63.9933	Low-quality	Genome-fragment	unclassified	Desulfovibrionaceae	28.84
CN03_ctg166	16137	27	3	1	61.9446	Low-quality	Genome-fragment	unclassified	Desulfovibrionaceae	41.1
CN03_ctg289	49404	55	12	16	56.3497	Low-quality	Genome-fragment	unclassified	Desulfovibrionaceae	13.83
CN11_ctg163	23003	30	4	6	57.8664	Low-quality	Genome-fragment	unclassified	Desulfovibrionaceae	21.92
CN11_ctg431	20499	32	8	3	55.6076	Low-quality	Genome-fragment	unclassified	Desulfovibrionaceae	33.45
CN14_ctg87	11271	9	1	1	57.2443	Low-quality	Genome-fragment	unclassified	Desulfovibrionaceae	8.55
CN14_ctg226	10716	17	4	1	57.8854	Low-quality	Genome-fragment	unclassified	Desulfovibrionaceae	22.67
CN15_ctg317	14468	24	4	0	58.7918	Low-quality	Genome-fragment	unclassified	Desulfovibrionaceae	25.29
CN17_ctg954	13778	22	8	0	63.3474	Low-quality	Genome-fragment	unclassified	Desulfovibrionaceae	23.46
CN19_ctg136	17021	26	12	0	57.1177	Low-quality	Genome-fragment	unclassified	Desulfovibrionaceae	28.26
CN19_ctg345	13329	20	7	0	59.4193	Low-quality	Genome-fragment	unclassified	Desulfovibrionaceae	19.73
CN20_ctg87	59701	52	2	15	58.3273	Low-quality	Genome-fragment	unclassified	Desulfovibrionaceae	30.38
CN20_ctg482	14954	17	5	0	57.4562	Low-quality	Genome-fragment	unclassified	Desulfovibrionaceae	31.18
CN20_ctg644	36731	46	1	20	57.8748	Low-quality	Genome-fragment	unclassified	Desulfovibrionaceae	26.46
CN25_ctg13	12892	10	1	1	52.8622	Low-quality	Genome-fragment	unclassified	Desulfovibrionaceae	4.81
CN25_ctg177	32596	34	11	0	61.1732	Low-quality	Genome-fragment	unclassified	Desulfovibrionaceae	44.18
CN25_ctg1139	10653	10	4	2	56.172	Low-quality	Genome-fragment	unclassified	Desulfovibrionaceae	3.4
CN26_ctg273	13200	22	2	0	51.7879	Low-quality	Genome-fragment	unclassified	Desulfovibrionaceae	18.3
CN26_ctg653	19045	31	8	0	54.6443	Low-quality	Genome-fragment	unclassified	Desulfovibrionaceae	38.78
CN26_ctg730	22046	23	3	12	59.6525	Low-quality	Genome-fragment	unclassified	Desulfovibrionaceae	8.55
CN28_ctg588	73580	67	10	44	62.0767	Low-quality	Genome-fragment	unclassified	Desulfovibrionaceae	22.19
CN29_ctg174	16366	27	5	0	63.2348	Low-quality	Genome-fragment	unclassified	Desulfovibrionaceae	24.54
CN29_ctg381	23268	25	5	4	62.313	Low-quality	Genome-fragment	unclassified	Desulfovibrionaceae	14.09
CN29_ctg635	21823	27	9	1	60.4775	Low-quality	Genome-fragment	unclassified	Desulfovibrionaceae	34.23
CN29_ctg1173	29585	36	8	9	57.3906	Low-quality	Genome-fragment	unclassified	Desulfovibrionaceae	27.97
CN34_ctg684	12359	20	2	2	58.6941	Low-quality	Genome-fragment	unclassified	Desulfovibrionaceae	11.48
CN36_ctg113	18067	27	2	2	55.0064	Low-quality	Genome-fragment	unclassified	Desulfovibrionaceae	23.07
CN36_ctg120	10408	11	5	0	64.143	Low-quality	Genome-fragment	unclassified	Desulfovibrionaceae	11.62
CN36_ctg618	57809	58	5	21	58.6431	Low-quality	Genome-fragment	unclassified	Desulfovibrionaceae	23.78
CN36_ctg968	25420	27	2	10	58.5208	Low-quality	Genome-fragment	unclassified	Desulfovibrionaceae	8.26
CN36_ctg1199	30152	36	2	15	53.2966	Low-quality	Genome-fragment	unclassified	Desulfovibrionaceae	20.96
PE01_ctg474	32326	44	10	2	59.5465	Low-quality	Genome-fragment	unclassified	Desulfovibrionaceae	46.37
PE01_ctg739	12325	21	4	1	57.1197	Low-quality	Genome-fragment	unclassified	Desulfovibrionaceae	24.79
PE02_ctg200	31361	34	9	7	60.7187	Low-quality	Genome-fragment	unclassified	Desulfovibrionaceae	43.38
PE02_ctg343	20502	30	5	3	57.1261	Low-quality	Genome-fragment	unclassified	Desulfovibrionaceae	30.56
PE02_ctg555	13114	16	11	0	58.5939	Low-quality	Genome-fragment	unclassified	Desulfovibrionaceae	17.2
PE02_ctg762	18924	35	7	0	57.0915	Low-quality	Genome-fragment	unclassified	Desulfovibrionaceae	38.14
PE02_ctg776	42416	38	6	25	62.3208	Low-quality	Genome-fragment	unclassified	Desulfovibrionaceae	23.78
PE03_ctg104	14004	28	2	1	56.441	Low-quality	Genome-fragment	unclassified	Desulfovibrionaceae	6.08
PE08_ctg577	10839	17	2	0	59.046	Low-quality	Genome-fragment	unclassified	Desulfovibrionaceae	13.51
PE26_ctg282	18455	30	7	0	55.4321	Low-quality	Genome-fragment	unclassified	Desulfovibrionaceae	28.47
PE26_ctg733	38137	42	10	14	54.9729	Low-quality	Genome-fragment	unclassified	Desulfovibrionaceae	20.02
PE28_ctg306	18744	11	2	1	55.9806	Low-quality	Genome-fragment	unclassified	Desulfovibrionaceae	22.07
PE28_ctg624	21428	19	3	7	60.5003	Low-quality	Genome-fragment	unclassified	Desulfovibrionaceae	14.91
PE33_ctg30	13602	18	8	0	58.4399	Low-quality	Genome-fragment	unclassified	Desulfovibrionaceae	20.82
PE33_ctg67	17516	22	8	2	55.4464	Low-quality	Genome-fragment	unclassified	Desulfovibrionaceae	29.32
PE33_ctg552	10779	24	4	0	52.4353	Low-quality	Genome-fragment	unclassified	Desulfovibrionaceae	22.82
PE33_ctg599	16221	21	8	2	53.9424	Low-quality	Genome-fragment	unclassified	Desulfovibrionaceae	37.04
PE33_ctg735	11151	17	14	0	60.0215	Low-quality	Genome-fragment	unclassified	Desulfovibrionaceae	23.24
PE36_ctg24	11151	22	2	0	57.1518	Low-quality	Genome-fragment	unclassified	Desulfovibrionaceae	22.46
PE36_ctg338	11072	15	1	1	51.2283	Low-quality	Genome-fragment	unclassified	Desulfovibrionaceae	21.91
PE36_ctg461	30616	37	6	9	58.4858	Low-quality	Genome-fragment	unclassified	Desulfovibrionaceae	26.21
PE36_ctg649	41558	47	13	8	64.3967	Low-quality	Genome-fragment	Myoviridae	Desulfovibrionaceae	48.33
CN12_ctg635	14920	25	12	0	60.5027	Low-quality	Genome-fragment	Siphoviridae	Desulfovibrionaceae	39.65
CN25_ctg749	12839	14	7	1	56.7645	Low-quality	Genome-fragment	Siphoviridae	Desulfovibrionaceae	26.08
PE08_ctg866	13661	22	15	0	59.7906	Low-quality	Genome-fragment	Siphoviridae	Desulfovibrionaceae	33.28
CN03_ctg470	11861	13	1	4	55.0375	Low-quality	Genome-fragment	unclassified	Desulfovibrionaceae	18.31
CN11_ctg835	74900	70	12	33	63.777	Low-quality	Genome-fragment	unclassified	Desulfovibrionaceae	29.79
CN15_ctg117	13617	16	3	2	55.4968	Low-quality	Genome-fragment	unclassified	Desulfovibrionaceae	5.67
CN15_ctg535	51496	60	16	18	58.4939	Low-quality	Genome-fragment	unclassified	Desulfovibrionaceae	26.47
CN19_ctg524	21965	24	5	2	54.127	Low-quality	Genome-fragment	unclassified	Desulfovibrionaceae	17.77
CN20_ctg179	23856	34	4	13	58.5387	Low-quality	Genome-fragment	unclassified	Desulfovibrionaceae	11
CN20_ctg214	70731	74	14	24	61.2376	Low-quality	Genome-fragment	unclassified	Desulfovibrionaceae	47.04
CN20_ctg358	55296	51	13	13	60.9863	Low-quality	Genome-fragment	unclassified	Desulfovibrionaceae	42.31
CN25_ctg987	15035	26	4	3	57.4659	Low-quality	Genome-fragment	unclassified	Desulfovibrionaceae	18.47
CN28_ctg128	48125	48	5	19	65.307	Low-quality	Genome-fragment	unclassified	Desulfovibrionaceae	39.25
CN28_ctg544	16637	21	5	8	57.4503	Low-quality	Genome-fragment	unclassified	Desulfovibrionaceae	11.42
CN29_ctg182	51402	50	6	21	65.5617	Low-quality	Genome-fragment	unclassified	Desulfovibrionaceae	41.26
CN29_ctg328	22705	31	13	2	62.026	Low-quality	Genome-fragment	unclassified	Desulfovibrionaceae	46.11
CN29_ctg1270	10558	21	2	0	62.5687	Low-quality	Genome-fragment	unclassified	Desulfovibrionaceae	7.61
CN31_ctg38	93511	81	20	33	60.1341	Low-quality	Genome-fragment	unclassified	Desulfovibrionaceae	45.23
CN31_ctg1012	25817	34	9	1	56.7378	Low-quality	Genome-fragment	unclassified	Desulfovibrionaceae	42.86
CN36_ctg183	145667	135	19	61	59.9326	Low-quality	Genome-fragment	unclassified	Desulfovibrionaceae	34.45
CN36_ctg634	103832	112	24	49	59.0252	Low-quality	Genome-fragment	unclassified	Desulfovibrionaceae	48.84
PE01_ctg405	110644	95	11	52	62.8936	Low-quality	Genome-fragment	unclassified	Desulfovibrionaceae	36.24
PE01_ctg776	37144	37	1	15	54.1164	Low-quality	Genome-fragment	unclassified	Desulfovibrionaceae	28.16
PE02_ctg72	15623	23	2	8	57.7226	Low-quality	Genome-fragment	unclassified	Desulfovibrionaceae	14.65
PE03_ctg221	40012	43	5	11	54.1138	Low-quality	Genome-fragment	unclassified	Desulfovibrionaceae	42.13
PE03_ctg420	43801	35	2	16	55.7522	Low-quality	Genome-fragment	unclassified	Desulfovibrionaceae	27.84
PE07_ctg401	80832	67	7	33	65.2811	Low-quality	Genome-fragment	unclassified	Desulfovibrionaceae	36.29
PE10_ctg567	13708	17	4	6	57.5722	Low-quality	Genome-fragment	unclassified	Desulfovibrionaceae	9.96
PE12_ctg44	37938	37	3	7	60.1244	Low-quality	Genome-fragment	unclassified	Desulfovibrionaceae	7.1
PE12_ctg535	14265	7	1	2	58.1423	Low-quality	Genome-fragment	unclassified	Desulfovibrionaceae	22.73
PE33_ctg53	19798	14	4	1	59.2333	Low-quality	Genome-fragment	unclassified	Desulfovibrionaceae	31.56
PE36_ctg432	10497	11	2	1	60.6935	Low-quality	Genome-fragment	unclassified	Desulfovibrionaceae	24.02
PE36_ctg524	33893	50	21	0	58.1477	Low-quality	Genome-fragment	unclassified	Desulfovibrionaceae	45.7
PE03_ctg592	35920	38	20	1	60.5846	Medium-quality	Genome-fragment	Autographiviridae	Desulfovibrionaceae	87.03
CN14_ctg240	25195	36	17	0	63.9254	Medium-quality	Genome-fragment	Myoviridae	Desulfovibrionaceae	55.58
CN25_ctg1224	45275	52	26	6	60.4506	Medium-quality	Genome-fragment	Myoviridae	Desulfovibrionaceae	65.96
PE04_ctg923	23385	27	20	0	62.9891	Medium-quality	Genome-fragment	Myoviridae	Desulfovibrionaceae	63.05
PE28_ctg669	64253	67	15	23	59.9925	Medium-quality	Genome-fragment	Myoviridae	Desulfovibrionaceae	84.52
PE33_ctg537	34536	44	26	0	60.8409	Medium-quality	Genome-fragment	Myoviridae	Desulfovibrionaceae	77.44
PE36_ctg798	31018	39	15	1	63.1859	Medium-quality	Genome-fragment	Myoviridae	Desulfovibrionaceae	65.11
PE07_ctg495	27495	43	20	0	62.2695	Medium-quality	Genome-fragment	Siphoviridae	Desulfovibrionaceae	57.24
CN02_ctg756	44383	52	18	10	62.5037	Medium-quality	Genome-fragment	unclassified	Desulfovibrionaceae	75.75
CN20_ctg588	76627	77	20	27	59.0653	Medium-quality	Genome-fragment	unclassified	Desulfovibrionaceae	57.22
CN28_ctg212	54688	57	15	13	63.7068	Medium-quality	Genome-fragment	unclassified	Desulfovibrionaceae	67.1
CN28_ctg477	42038	53	15	2	60.6594	Medium-quality	Genome-fragment	unclassified	Desulfovibrionaceae	73.42
CN29_ctg772	25160	31	12	0	63.2711	Medium-quality	Genome-fragment	unclassified	Desulfovibrionaceae	64.96
PE01_ctg559	34177	46	29	2	57.9893	Medium-quality	Genome-fragment	unclassified	Desulfovibrionaceae	71.54
PE12_ctg207	67449	74	14	24	60.2085	Medium-quality	Genome-fragment	unclassified	Desulfovibrionaceae	62.14
PE28_ctg1204	9991	16	2	0	57.1214	Medium-quality	Genome-fragment	unclassified	Desulfovibrionaceae	67.26
CN19_ctg720	24543	34	22	0	60.612	Medium-quality	Genome-fragment	Myoviridae	Desulfovibrionaceae	67.33
CN29_ctg557	44620	53	20	11	63.5948	Medium-quality	Genome-fragment	Myoviridae	Desulfovibrionaceae	51.43
CN29_ctg1226	36663	48	18	6	61.2143	Medium-quality	Genome-fragment	Myoviridae	Desulfovibrionaceae	81.4
PE02_ctg75	24020	29	16	0	60.1291	Medium-quality	Genome-fragment	Myoviridae	Desulfovibrionaceae	56.79
PE28_ctg1054	91279	96	28	32	61.1367	Medium-quality	Genome-fragment	Myoviridae	Desulfovibrionaceae	70.59
CN03_ctg375	21152	28	16	0	58.68	Medium-quality	Genome-fragment	Siphoviridae	Desulfovibrionaceae	50.01
CN11_ctg936	23417	39	14	2	59.4098	Medium-quality	Genome-fragment	Siphoviridae	Desulfovibrionaceae	55
CN11_ctg942	36277	49	10	5	57.6757	Medium-quality	Genome-fragment	Siphoviridae	Desulfovibrionaceae	60.23
CN12_ctg582	20298	25	14	2	59.0846	Medium-quality	Genome-fragment	Siphoviridae	Desulfovibrionaceae	53.32
CN36_ctg480	51556	62	19	12	59.3898	Medium-quality	Genome-fragment	Siphoviridae	Desulfovibrionaceae	54.64
CN02_ctg545	25637	24	6	11	60.6389	Medium-quality	Genome-fragment	unclassified	Desulfovibrionaceae	86.66
CN03_ctg433	50241	60	15	15	55.5303	Medium-quality	Genome-fragment	unclassified	Desulfovibrionaceae	65.77
CN14_ctg301	42936	44	17	10	64.7522	Medium-quality	Genome-fragment	unclassified	Desulfovibrionaceae	55.36
CN14_ctg347	73620	71	15	29	64.2516	Medium-quality	Genome-fragment	unclassified	Desulfovibrionaceae	55.31
CN15_ctg365	67264	76	12	14	56.8358	Medium-quality	Genome-fragment	unclassified	Desulfovibrionaceae	56.47
CN20_ctg231	53627	68	18	10	60.5367	Medium-quality	Genome-fragment	unclassified	Desulfovibrionaceae	74.86
CN20_ctg794	137199	137	14	64	59.4968	Medium-quality	Genome-fragment	unclassified	Desulfovibrionaceae	67.22
PE03_ctg78	74281	63	6	29	57.716	Medium-quality	Genome-fragment	unclassified	Desulfovibrionaceae	51.85
PE12_ctg49	60882	54	2	24	58.9583	Medium-quality	Genome-fragment	unclassified	Desulfovibrionaceae	53.12
PE12_ctg563	171130	170	29	82	62.0937	Medium-quality	Genome-fragment	unclassified	Desulfovibrionaceae	70.63
PE36_ctg374	32926	44	15	0	58.7681	Medium-quality	Genome-fragment	unclassified	Desulfovibrionaceae	58.63
CN25_ctg1165	10453	9	0	0	52.052	Not-determined	Genome-fragment	Siphoviridae	Desulfovibrionaceae	NA
CN17_ctg493	20811	19	0	7	59.7665	Not-determined	Genome-fragment	unclassified	Desulfovibrionaceae	NA
PE02_ctg69	10508	11	0	3	49.5813	Not-determined	Genome-fragment	unclassified	Desulfovibrionaceae	NA
PE04_ctg1385	27767	33	0	9	62.4986	Not-determined	Genome-fragment	unclassified	Desulfovibrionaceae	NA
CN03_ctg105	17337	12	0	5	61.1871	Not-determined	Genome-fragment	unclassified	Desulfovibrionaceae	NA
CN11_ctg1006	23923	28	0	8	56.8867	Not-determined	Genome-fragment	unclassified	Desulfovibrionaceae	NA
CN15_ctg343	50244	50	0	24	60.3575	Not-determined	Genome-fragment	unclassified	Desulfovibrionaceae	NA
CN26_ctg110	55966	48	0	19	58.6017	Not-determined	Genome-fragment	unclassified	Desulfovibrionaceae	NA
PE03_ctg120	14714	12	0	3	44.4135	Not-determined	Genome-fragment	unclassified	Desulfovibrionaceae	NA
PE07_ctg365	12420	14	0	3	53.7762	Not-determined	Genome-fragment	unclassified	Desulfovibrionaceae	NA
PE12_ctg697	13011	8	0	3	54.5692	Not-determined	Genome-fragment	unclassified	Desulfovibrionaceae	NA
CN21_ctg513	38309	34	1	12	47.9313	Low-quality	Genome-fragment	unclassified	Dialisteraceae	24.17
CN21_ctg575	19860	19	0	8	48.9678	Not-determined	Genome-fragment	unclassified	Dialisteraceae	NA
CN11_ctg1141	114954	132	34	32	66.6075	Complete	High-quality	unclassified	Eggerthellaceae	100
CN21_ctg194	136386	140	14	49	65.3527	Complete	High-quality	unclassified	Eggerthellaceae	100
CN27_ctg530	44314	61	16	7	61.3576	Complete	High-quality	unclassified	Eggerthellaceae	100
CN29_ctg218	82717	91	19	25	66.204	Complete	High-quality	unclassified	Eggerthellaceae	100
PE04_ctg661	152305	156	19	88	53.3922	Complete	High-quality	unclassified	Eggerthellaceae	100
CN06_ctg1263	34577	49	11	1	65.8386	High-quality	High-quality	unclassified	Eggerthellaceae	91.54
CN17_ctg559	142293	135	1	42	60.9067	High-quality	High-quality	unclassified	Eggerthellaceae	100
PE19_ctg528	37531	57	16	1	66.513	High-quality	High-quality	unclassified	Eggerthellaceae	100
CN02_ctg604	10621	9	5	0	58.2525	Low-quality	Genome-fragment	Siphoviridae	Eggerthellaceae	33.04
CN06_ctg1020	13872	19	10	0	67.1785	Low-quality	Genome-fragment	Siphoviridae	Eggerthellaceae	45.63
CN12_ctg511	13807	16	11	0	58.4993	Low-quality	Genome-fragment	Siphoviridae	Eggerthellaceae	25.32
CN31_ctg774	18432	20	9	0	66.4822	Low-quality	Genome-fragment	Siphoviridae	Eggerthellaceae	46
CN34_ctg1096	11667	14	8	0	67.1895	Low-quality	Genome-fragment	Siphoviridae	Eggerthellaceae	28.55
PE02_ctg414	12839	16	6	0	64.5767	Low-quality	Genome-fragment	Siphoviridae	Eggerthellaceae	17.01
CN03_ctg323	10441	11	0	4	49.9569	Low-quality	Genome-fragment	unclassified	Eggerthellaceae	10.99
CN06_ctg1300	14817	17	2	0	63.4474	Low-quality	Genome-fragment	unclassified	Eggerthellaceae	11.89
CN11_ctg40	11303	15	1	2	59.5063	Low-quality	Genome-fragment	unclassified	Eggerthellaceae	10.31
CN11_ctg199	16625	17	10	0	68.1083	Low-quality	Genome-fragment	unclassified	Eggerthellaceae	27.63
CN12_ctg573	11652	16	8	0	63.9461	Low-quality	Genome-fragment	unclassified	Eggerthellaceae	32.22
CN14_ctg369	16357	21	1	8	60.1455	Low-quality	Genome-fragment	unclassified	Eggerthellaceae	11
CN19_ctg128	10074	24	5	0	62.2394	Low-quality	Genome-fragment	unclassified	Eggerthellaceae	18.62
CN32_ctg501	13703	30	3	0	61.6142	Low-quality	Genome-fragment	unclassified	Eggerthellaceae	13.24
PE01_ctg734	42087	56	7	6	57.1031	Low-quality	Genome-fragment	unclassified	Eggerthellaceae	41.3
PE03_ctg231	32995	42	3	7	58.2573	Low-quality	Genome-fragment	unclassified	Eggerthellaceae	24.76
PE06_ctg686	13460	17	6	0	61.1738	Low-quality	Genome-fragment	unclassified	Eggerthellaceae	35.88
PE10_ctg302	12056	9	0	4	61.4549	Low-quality	Genome-fragment	unclassified	Eggerthellaceae	6.34
PE27_ctg387	12164	17	11	0	63.0303	Low-quality	Genome-fragment	unclassified	Eggerthellaceae	21.96
PE33_ctg458	34767	51	1	9	66.0857	Low-quality	Genome-fragment	unclassified	Eggerthellaceae	45.23
PE35_ctg100	10640	18	7	0	66.0432	Low-quality	Genome-fragment	unclassified	Eggerthellaceae	25.87
PE36_ctg167	47673	54	13	23	65.2214	Low-quality	Genome-fragment	unclassified	Eggerthellaceae	32.35
PE36_ctg221	11358	10	3	0	51.1182	Low-quality	Genome-fragment	unclassified	Eggerthellaceae	14.1
PE38_ctg819	10414	15	9	0	63.0978	Low-quality	Genome-fragment	unclassified	Eggerthellaceae	29.22
PE16_ctg19	10952	8	0	3	63.6961	Low-quality	Genome-fragment	Myoviridae	Eggerthellaceae	5.16
PE18_ctg199	29102	27	4	15	61.1161	Low-quality	Genome-fragment	Siphoviridae	Eggerthellaceae	18.8
PE21_ctg586	15395	16	5	6	62.949	Low-quality	Genome-fragment	Siphoviridae	Eggerthellaceae	7.53
CN03_ctg198	10543	9	0	2	53.6375	Low-quality	Genome-fragment	unclassified	Eggerthellaceae	25.2
CN06_ctg540	22953	20	0	9	58.8551	Low-quality	Genome-fragment	unclassified	Eggerthellaceae	16.93
CN08_ctg113	37400	37	5	11	65.3128	Low-quality	Genome-fragment	unclassified	Eggerthellaceae	33.38
CN08_ctg550	23010	41	3	1	64.9761	Low-quality	Genome-fragment	unclassified	Eggerthellaceae	23.91
CN14_ctg42	101595	108	15	50	62.6527	Low-quality	Genome-fragment	unclassified	Eggerthellaceae	46.64
CN19_ctg630	12160	18	10	0	64.0954	Low-quality	Genome-fragment	unclassified	Eggerthellaceae	33.92
CN30_ctg191	103103	102	15	53	68.0446	Low-quality	Genome-fragment	unclassified	Eggerthellaceae	46.57
CN30_ctg202	33676	31	2	14	61.6463	Low-quality	Genome-fragment	unclassified	Eggerthellaceae	9.69
PE09_ctg824	82399	95	21	25	64.5869	Low-quality	Genome-fragment	unclassified	Eggerthellaceae	33.35
PE12_ctg602	11844	11	0	0	61.4151	Low-quality	Genome-fragment	unclassified	Eggerthellaceae	13.16
PE23_ctg383	61400	90	25	18	63.8534	Low-quality	Genome-fragment	unclassified	Eggerthellaceae	47.69
PE26_ctg705	33999	35	11	9	68.0991	Low-quality	Genome-fragment	unclassified	Eggerthellaceae	31.45
PE27_ctg48	11152	16	1	2	44.4943	Low-quality	Genome-fragment	unclassified	Eggerthellaceae	16.87
PE28_ctg651	18995	29	3	2	65.9279	Low-quality	Genome-fragment	unclassified	Eggerthellaceae	41.77
PE28_ctg694	17464	42	9	0	62.6432	Low-quality	Genome-fragment	unclassified	Eggerthellaceae	44.67
PE28_ctg872	98539	95	9	25	55.4034	Low-quality	Genome-fragment	unclassified	Eggerthellaceae	39.17
PE35_ctg344	14858	24	3	4	62.8214	Low-quality	Genome-fragment	unclassified	Eggerthellaceae	8.72
CN19_ctg60	19007	24	11	0	64.9655	Medium-quality	Genome-fragment	Siphoviridae	Eggerthellaceae	54.37
CN26_ctg178	34721	43	17	4	57.2679	Medium-quality	Genome-fragment	Siphoviridae	Eggerthellaceae	86.78
CN27_ctg377	31716	44	17	0	53.2823	Medium-quality	Genome-fragment	unclassified	Eggerthellaceae	60.19
CN30_ctg241	75623	90	16	25	64.2291	Medium-quality	Genome-fragment	unclassified	Eggerthellaceae	70.7
CN36_ctg716	15690	19	6	0	55.5386	Medium-quality	Genome-fragment	unclassified	Eggerthellaceae	71.98
PE26_ctg752	18809	37	8	0	63.3101	Medium-quality	Genome-fragment	unclassified	Eggerthellaceae	54.03
PE27_ctg285	15849	22	6	0	55.1517	Medium-quality	Genome-fragment	unclassified	Eggerthellaceae	70.52
PE38_ctg201	35733	44	15	12	65.8355	Medium-quality	Genome-fragment	unclassified	Eggerthellaceae	57.6
PE38_ctg228	26740	39	8	1	66.1892	Medium-quality	Genome-fragment	unclassified	Eggerthellaceae	60.95
PE38_ctg916	32857	48	13	0	61.7768	Medium-quality	Genome-fragment	unclassified	Eggerthellaceae	76.12
CN08_ctg473	63730	93	27	17	64.053	Medium-quality	Genome-fragment	unclassified	Eggerthellaceae	61.71
CN11_ctg457	162635	157	16	73	63.5423	Medium-quality	Genome-fragment	unclassified	Eggerthellaceae	51.77
CN11_ctg1004	36517	39	1	10	61.0866	Medium-quality	Genome-fragment	unclassified	Eggerthellaceae	74.86
CN12_ctg349	43447	62	13	7	60.8926	Medium-quality	Genome-fragment	unclassified	Eggerthellaceae	79.58
CN28_ctg277	38608	38	1	12	61.9224	Medium-quality	Genome-fragment	unclassified	Eggerthellaceae	55.44
CN29_ctg75	167387	160	18	68	63.87	Medium-quality	Genome-fragment	unclassified	Eggerthellaceae	50.41
PE09_ctg776	198912	186	15	58	64.2063	Medium-quality	Genome-fragment	unclassified	Eggerthellaceae	50.75
PE18_ctg160	48539	54	13	17	63.6025	Medium-quality	Genome-fragment	unclassified	Eggerthellaceae	65.23
PE22_ctg51	179610	166	21	86	64.1685	Medium-quality	Genome-fragment	unclassified	Eggerthellaceae	67.12
PE23_ctg684	58228	53	0	26	64.9172	Medium-quality	Genome-fragment	unclassified	Eggerthellaceae	62.17
PE23_ctg771	96815	111	18	35	65.3742	Medium-quality	Genome-fragment	unclassified	Eggerthellaceae	65.34
PE30_ctg244	33422	45	17	3	67.1504	Medium-quality	Genome-fragment	unclassified	Eggerthellaceae	68.11
PE38_ctg729	57771	70	11	19	62.6664	Medium-quality	Genome-fragment	unclassified	Eggerthellaceae	61.68
CN29_ctg185	10558	4	0	0	62.5592	Not-determined	Genome-fragment	Bicaudaviridae	Eggerthellaceae	NA
CN06_ctg498	12633	15	0	4	56.0595	Not-determined	Genome-fragment	Siphoviridae	Eggerthellaceae	NA
CN10_ctg479	11336	5	0	2	69.2308	Not-determined	Genome-fragment	Siphoviridae	Eggerthellaceae	NA
CN05_ctg213	13237	8	0	0	64.3953	Not-determined	Genome-fragment	unclassified	Eggerthellaceae	NA
CN19_ctg368	17151	16	0	4	63.833	Not-determined	Genome-fragment	unclassified	Eggerthellaceae	NA
CN20_ctg165	32084	28	0	9	42.2952	Not-determined	Genome-fragment	unclassified	Eggerthellaceae	NA
CN28_ctg491	31456	37	0	7	62.233	Not-determined	Genome-fragment	unclassified	Eggerthellaceae	NA
CN30_ctg194	13138	12	0	5	60.8845	Not-determined	Genome-fragment	unclassified	Eggerthellaceae	NA
CN34_ctg63	33204	24	0	11	41.76	Not-determined	Genome-fragment	unclassified	Eggerthellaceae	NA
CN36_ctg491	15272	16	0	6	58.7087	Not-determined	Genome-fragment	unclassified	Eggerthellaceae	NA
PE06_ctg689	11153	5	0	2	65.3098	Not-determined	Genome-fragment	unclassified	Eggerthellaceae	NA
PE10_ctg28	16538	16	0	3	71.3629	Not-determined	Genome-fragment	unclassified	Eggerthellaceae	NA
PE17_ctg406	39869	43	0	16	60.7464	Not-determined	Genome-fragment	unclassified	Eggerthellaceae	NA
PE27_ctg414	12449	5	0	0	65.925	Not-determined	Genome-fragment	unclassified	Eggerthellaceae	NA
PE38_ctg375	28051	37	0	10	61.4559	Not-determined	Genome-fragment	unclassified	Eggerthellaceae	NA
PE38_ctg416	13763	5	0	2	61.6726	Not-determined	Genome-fragment	unclassified	Eggerthellaceae	NA
CN03_ctg59	27659	30	0	13	62.3088	Not-determined	Genome-fragment	unclassified	Eggerthellaceae	NA
CN06_ctg426	52675	47	0	21	64.4765	Not-determined	Genome-fragment	unclassified	Eggerthellaceae	NA
CN07_ctg60	11982	8	0	3	58.5295	Not-determined	Genome-fragment	unclassified	Eggerthellaceae	NA
CN07_ctg82	10860	14	0	3	61.86	Not-determined	Genome-fragment	unclassified	Eggerthellaceae	NA
CN08_ctg560	34743	34	0	16	63.4603	Not-determined	Genome-fragment	unclassified	Eggerthellaceae	NA
CN12_ctg596	37572	35	0	17	57.1889	Not-determined	Genome-fragment	unclassified	Eggerthellaceae	NA
CN17_ctg621	31079	35	0	15	62.4698	Not-determined	Genome-fragment	unclassified	Eggerthellaceae	NA
CN21_ctg42	43479	28	0	13	67.6878	Not-determined	Genome-fragment	unclassified	Eggerthellaceae	NA
CN21_ctg542	41168	33	0	15	63.2797	Not-determined	Genome-fragment	unclassified	Eggerthellaceae	NA
CN26_ctg312	19626	24	0	2	55.0239	Not-determined	Genome-fragment	unclassified	Eggerthellaceae	NA
CN29_ctg1425	10121	12	0	2	63.0965	Not-determined	Genome-fragment	unclassified	Eggerthellaceae	NA
CN30_ctg337	41706	45	0	16	57.2124	Not-determined	Genome-fragment	unclassified	Eggerthellaceae	NA
CN31_ctg296	73091	66	0	27	61.5849	Not-determined	Genome-fragment	unclassified	Eggerthellaceae	NA
CN31_ctg973	19126	24	0	6	59.5054	Not-determined	Genome-fragment	unclassified	Eggerthellaceae	NA
CN35_ctg462	76693	65	0	31	63.4921	Not-determined	Genome-fragment	unclassified	Eggerthellaceae	NA
CN36_ctg213	15428	17	0	4	67.6432	Not-determined	Genome-fragment	unclassified	Eggerthellaceae	NA
PE02_ctg149	94014	86	0	36	61.5515	Not-determined	Genome-fragment	unclassified	Eggerthellaceae	NA
PE06_ctg299	21917	20	0	8	62.4949	Not-determined	Genome-fragment	unclassified	Eggerthellaceae	NA
PE06_ctg403	39674	44	0	20	62.0331	Not-determined	Genome-fragment	unclassified	Eggerthellaceae	NA
PE07_ctg10	48067	55	0	24	68.0051	Not-determined	Genome-fragment	unclassified	Eggerthellaceae	NA
PE07_ctg541	23582	25	0	6	65.7535	Not-determined	Genome-fragment	unclassified	Eggerthellaceae	NA
PE09_ctg605	18825	14	0	5	64.3772	Not-determined	Genome-fragment	unclassified	Eggerthellaceae	NA
PE13_ctg81	12732	13	0	5	68.2218	Not-determined	Genome-fragment	unclassified	Eggerthellaceae	NA
PE21_ctg146	15277	13	0	1	63.1799	Not-determined	Genome-fragment	unclassified	Eggerthellaceae	NA
PE26_ctg159	11528	14	0	4	44.8994	Not-determined	Genome-fragment	unclassified	Eggerthellaceae	NA
PE29_ctg433	66418	66	0	20	62.5764	Not-determined	Genome-fragment	unclassified	Eggerthellaceae	NA
PE35_ctg1226	62637	58	0	28	65.1947	Not-determined	Genome-fragment	unclassified	Eggerthellaceae	NA
PE38_ctg543	12470	16	0	2	66.4956	Not-determined	Genome-fragment	unclassified	Eggerthellaceae	NA
PE38_ctg687	10070	8	0	1	58.2224	Not-determined	Genome-fragment	unclassified	Eggerthellaceae	NA
PE20_ctg402	58159	77	40	11	49.7498	Complete	High-quality	Siphoviridae	Enterobacteriaceae	100
CN11_ctg333	97295	102	38	43	51.0838	Complete	High-quality	Myoviridae	Enterobacteriaceae	100
CN33_ctg452	97640	113	45	1	47.9445	Complete	High-quality	Myoviridae	Enterobacteriaceae	100
PE30_ctg157	171421	165	31	103	50.8852	Complete	High-quality	Myoviridae	Enterobacteriaceae	100
PE31_ctg277	115380	116	30	40	50.865	Complete	High-quality	Myoviridae	Enterobacteriaceae	100
PE32_ctg393	105214	103	31	50	50.9904	Complete	High-quality	Myoviridae	Enterobacteriaceae	100
PE38_ctg453	116977	128	42	61	49.9124	Complete	High-quality	Podoviridae	Enterobacteriaceae	100
CN13_ctg171	141395	151	37	65	55.1384	Complete	High-quality	Siphoviridae	Enterobacteriaceae	100
PE20_ctg156	24744	26	2	6	44.8351	Complete	High-quality	unclassified_Caudovirales	Enterobacteriaceae	100
CN16_ctg338	56454	70	33	17	50.6253	High-quality	High-quality	Myoviridae	Enterobacteriaceae	100
CN24_ctg487	38586	46	32	1	50.0285	High-quality	High-quality	Myoviridae	Enterobacteriaceae	100
CN24_ctg591	48165	57	28	8	50.9353	High-quality	High-quality	Myoviridae	Enterobacteriaceae	100
PE20_ctg233	48801	67	30	4	47.3433	High-quality	High-quality	Myoviridae	Enterobacteriaceae	100
PE23_ctg658	32438	41	30	0	53.6069	High-quality	High-quality	Myoviridae	Enterobacteriaceae	100
CN16_ctg573	42707	56	40	2	49.383	High-quality	High-quality	Podoviridae	Enterobacteriaceae	97.58
CN16_ctg251	98081	116	39	37	49.3123	High-quality	High-quality	Siphoviridae	Enterobacteriaceae	100
CN25_ctg1109	182264	218	52	98	49.1825	High-quality	High-quality	Siphoviridae	Enterobacteriaceae	100
PE15_ctg252	13135	18	3	1	48.5954	High-quality	High-quality	unclassified_Caudovirales	Enterobacteriaceae	100
CN21_ctg119	101651	107	1	21	50.4137	High-quality	High-quality	unclassified	Enterobacteriaceae	100
CN04_ctg305	11392	19	5	8	46.9189	Low-quality	Genome-fragment	Myoviridae	Enterobacteriaceae	14.98
CN16_ctg138	17776	25	20	1	51.6483	Low-quality	Genome-fragment	Myoviridae	Enterobacteriaceae	33.42
CN16_ctg149	12557	19	5	1	50.7287	Low-quality	Genome-fragment	Myoviridae	Enterobacteriaceae	34.23
CN24_ctg205	10178	14	10	0	51.3559	Low-quality	Genome-fragment	Myoviridae	Enterobacteriaceae	19.86
CN24_ctg281	11091	13	9	0	51.8619	Low-quality	Genome-fragment	Myoviridae	Enterobacteriaceae	20.34
CN25_ctg764	11690	12	3	2	47.3738	Low-quality	Genome-fragment	Myoviridae	Enterobacteriaceae	7.01
CN26_ctg20	15325	22	14	0	50.7276	Low-quality	Genome-fragment	Myoviridae	Enterobacteriaceae	48.11
CN26_ctg438	14592	18	5	6	49.2119	Low-quality	Genome-fragment	Myoviridae	Enterobacteriaceae	13.22
PE04_ctg906	12764	12	11	1	50.3369	Low-quality	Genome-fragment	Myoviridae	Enterobacteriaceae	40.28
PE09_ctg210	21362	30	17	1	50.4915	Low-quality	Genome-fragment	Myoviridae	Enterobacteriaceae	45.04
PE10_ctg671	11150	11	0	4	49.3184	Low-quality	Genome-fragment	Myoviridae	Enterobacteriaceae	10.1
PE27_ctg317	10524	13	10	0	50.4751	Low-quality	Genome-fragment	Myoviridae	Enterobacteriaceae	33.29
PE27_ctg326	16629	16	6	8	53.2383	Low-quality	Genome-fragment	Myoviridae	Enterobacteriaceae	21.27
PE27_ctg515	14217	18	8	0	48.8289	Low-quality	Genome-fragment	Myoviridae	Enterobacteriaceae	42.15
CN32_ctg272	13916	17	16	0	53.1403	Low-quality	Genome-fragment	Podoviridae	Enterobacteriaceae	21.66
CN37_ctg5	12200	14	13	0	50.1557	Low-quality	Genome-fragment	Podoviridae	Enterobacteriaceae	31.46
PE22_ctg367	52693	60	15	27	57.1006	Low-quality	Genome-fragment	Podoviridae	Enterobacteriaceae	37.98
CN06_ctg561	20537	23	16	0	53.484	Low-quality	Genome-fragment	Siphoviridae	Enterobacteriaceae	44.76
CN11_ctg1262	32143	40	26	4	47.1456	Low-quality	Genome-fragment	Siphoviridae	Enterobacteriaceae	48.41
CN16_ctg107	12692	19	11	2	56.0432	Low-quality	Genome-fragment	Siphoviridae	Enterobacteriaceae	27.15
CN16_ctg316	10719	16	7	4	43.8287	Low-quality	Genome-fragment	Siphoviridae	Enterobacteriaceae	17.77
CN17_ctg583	13130	14	1	4	45.9406	Low-quality	Genome-fragment	Siphoviridae	Enterobacteriaceae	24.18
CN31_ctg392	42687	49	10	25	50.458	Low-quality	Genome-fragment	Siphoviridae	Enterobacteriaceae	10.91
CN32_ctg122	16521	26	9	1	49.8578	Low-quality	Genome-fragment	Siphoviridae	Enterobacteriaceae	37.57
CN32_ctg280	21692	23	14	0	54.9235	Low-quality	Genome-fragment	Siphoviridae	Enterobacteriaceae	46.73
CN37_ctg347	13182	23	12	1	50.3641	Low-quality	Genome-fragment	Siphoviridae	Enterobacteriaceae	27.21
PE20_ctg76	32150	35	18	10	53.4712	Low-quality	Genome-fragment	Siphoviridae	Enterobacteriaceae	40.73
PE20_ctg268	10554	14	4	0	47.6691	Low-quality	Genome-fragment	Siphoviridae	Enterobacteriaceae	24.97
PE23_ctg215	11328	15	9	0	52.4806	Low-quality	Genome-fragment	Siphoviridae	Enterobacteriaceae	24.23
PE24_ctg569	14961	26	11	0	49.7026	Low-quality	Genome-fragment	Siphoviridae	Enterobacteriaceae	37.47
CN04_ctg519	13380	15	1	2	51.6293	Low-quality	Genome-fragment	unclassified	Enterobacteriaceae	7.93
CN06_ctg67	10719	13	2	1	51.1148	Low-quality	Genome-fragment	unclassified	Enterobacteriaceae	22.39
CN16_ctg65	41878	47	8	20	52.5431	Low-quality	Genome-fragment	unclassified	Enterobacteriaceae	37.85
CN16_ctg122	24881	31	0	6	49.3871	Low-quality	Genome-fragment	unclassified	Enterobacteriaceae	22.13
CN24_ctg108	10768	11	1	1	43.2485	Low-quality	Genome-fragment	unclassified	Enterobacteriaceae	32.24
PE03_ctg410	18479	23	2	11	53.4282	Low-quality	Genome-fragment	unclassified	Enterobacteriaceae	9.84
PE03_ctg693	17384	23	6	0	47.3884	Low-quality	Genome-fragment	unclassified	Enterobacteriaceae	43.27
PE04_ctg832	36154	39	0	13	48.9047	Low-quality	Genome-fragment	unclassified	Enterobacteriaceae	33.82
PE08_ctg457	34354	34	1	15	56.1419	Low-quality	Genome-fragment	unclassified	Enterobacteriaceae	14.24
PE15_ctg150	16072	21	2	1	54.9714	Low-quality	Genome-fragment	unclassified	Enterobacteriaceae	7.78
PE20_ctg259	63488	63	8	34	51.1955	Low-quality	Genome-fragment	unclassified	Enterobacteriaceae	19.12
PE21_ctg4	19639	23	5	0	40.6691	Low-quality	Genome-fragment	unclassified	Enterobacteriaceae	26.53
CN06_ctg137	20120	24	7	11	53.1759	Low-quality	Genome-fragment	Myoviridae	Enterobacteriaceae	17.23
CN06_ctg339	24381	25	9	12	50.5558	Low-quality	Genome-fragment	Myoviridae	Enterobacteriaceae	20.64
CN06_ctg864	10737	17	2	3	52.6683	Low-quality	Genome-fragment	Myoviridae	Enterobacteriaceae	4.35
CN13_ctg11	16337	22	15	2	50.5295	Low-quality	Genome-fragment	Myoviridae	Enterobacteriaceae	32.72
CN13_ctg479	10422	13	8	1	46.4882	Low-quality	Genome-fragment	Myoviridae	Enterobacteriaceae	29.88
CN16_ctg484	16814	16	5	1	45.6881	Low-quality	Genome-fragment	Myoviridae	Enterobacteriaceae	16.19
CN28_ctg105	20530	27	4	12	55.1242	Low-quality	Genome-fragment	Myoviridae	Enterobacteriaceae	12.32
CN31_ctg624	13602	18	14	1	50.5661	Low-quality	Genome-fragment	Myoviridae	Enterobacteriaceae	38.58
CN32_ctg91	14087	17	4	3	50.4295	Low-quality	Genome-fragment	Myoviridae	Enterobacteriaceae	18.44
CN32_ctg297	13667	15	7	3	52.4036	Low-quality	Genome-fragment	Myoviridae	Enterobacteriaceae	26.42
CN36_ctg540	12609	15	2	2	56.8324	Low-quality	Genome-fragment	Myoviridae	Enterobacteriaceae	5.22
CN37_ctg354	13467	23	17	0	48.2142	Low-quality	Genome-fragment	Myoviridae	Enterobacteriaceae	26.97
PE05_ctg845	125143	130	20	75	51.0017	Low-quality	Genome-fragment	Myoviridae	Enterobacteriaceae	41.42
PE10_ctg381	18690	25	0	11	50.6902	Low-quality	Genome-fragment	Myoviridae	Enterobacteriaceae	16.84
PE21_ctg247	11413	12	8	0	49.943	Low-quality	Genome-fragment	Myoviridae	Enterobacteriaceae	35.73
PE23_ctg949	19939	18	2	7	49.3656	Low-quality	Genome-fragment	Myoviridae	Enterobacteriaceae	10.63
PE24_ctg216	21545	22	0	8	53.683	Low-quality	Genome-fragment	Myoviridae	Enterobacteriaceae	18.59
PE24_ctg419	54622	54	14	26	51.2028	Low-quality	Genome-fragment	Myoviridae	Enterobacteriaceae	47.36
PE31_ctg343	10063	15	3	7	53.9501	Low-quality	Genome-fragment	Myoviridae	Enterobacteriaceae	9.96
PE31_ctg443	40800	41	7	25	55.9657	Low-quality	Genome-fragment	Myoviridae	Enterobacteriaceae	27.64
PE32_ctg38	33697	38	8	18	48.485	Low-quality	Genome-fragment	Myoviridae	Enterobacteriaceae	2.77
PE32_ctg132	13242	20	15	0	49.0107	Low-quality	Genome-fragment	Myoviridae	Enterobacteriaceae	27.14
PE38_ctg54	26366	37	7	18	52.0102	Low-quality	Genome-fragment	Myoviridae	Enterobacteriaceae	16.11
PE38_ctg931	15582	21	1	8	49.7818	Low-quality	Genome-fragment	Myoviridae	Enterobacteriaceae	1.41
PE40_ctg403	13726	16	1	6	48.7833	Low-quality	Genome-fragment	Myoviridae	Enterobacteriaceae	12.81
CN04_ctg565	24749	24	5	6	46.911	Low-quality	Genome-fragment	Podoviridae	Enterobacteriaceae	15.44
CN17_ctg521	34897	50	25	11	49.1504	Low-quality	Genome-fragment	Podoviridae	Enterobacteriaceae	38.05
CN33_ctg344	112037	119	35	63	50.9225	Low-quality	Genome-fragment	Podoviridae	Enterobacteriaceae	48.26
PE04_ctg922	45544	56	17	22	49.5675	Low-quality	Genome-fragment	Podoviridae	Enterobacteriaceae	27.61
PE12_ctg310	15829	15	7	0	48.8091	Low-quality	Genome-fragment	Podoviridae	Enterobacteriaceae	39.51
PE20_ctg185	15574	24	15	2	49.1332	Low-quality	Genome-fragment	Podoviridae	Enterobacteriaceae	30.84
PE21_ctg397	34021	32	17	7	49.637	Low-quality	Genome-fragment	Podoviridae	Enterobacteriaceae	30.95
PE23_ctg363	69849	60	11	36	48.0565	Low-quality	Genome-fragment	Podoviridae	Enterobacteriaceae	33.61
PE30_ctg687	70498	59	11	38	51.9277	Low-quality	Genome-fragment	Podoviridae	Enterobacteriaceae	13.05
PE40_ctg162	29445	27	12	5	46.687	Low-quality	Genome-fragment	Podoviridae	Enterobacteriaceae	33.15
CN04_ctg421	10825	21	18	1	47.1039	Low-quality	Genome-fragment	Siphoviridae	Enterobacteriaceae	19.27
CN06_ctg538	13104	12	1	2	41.3767	Low-quality	Genome-fragment	Siphoviridae	Enterobacteriaceae	20.16
CN13_ctg503	53404	50	7	29	49.8127	Low-quality	Genome-fragment	Siphoviridae	Enterobacteriaceae	7.22
CN16_ctg323	45008	59	10	21	50.4133	Low-quality	Genome-fragment	Siphoviridae	Enterobacteriaceae	36.66
CN23_ctg169	38237	42	11	18	47.8986	Low-quality	Genome-fragment	Siphoviridae	Enterobacteriaceae	24.87
CN24_ctg103	14403	26	16	1	49.6702	Low-quality	Genome-fragment	Siphoviridae	Enterobacteriaceae	30.73
CN24_ctg372	10625	9	2	0	37.3082	Low-quality	Genome-fragment	Siphoviridae	Enterobacteriaceae	26.94
CN27_ctg392	14167	21	10	3	43.2907	Low-quality	Genome-fragment	Siphoviridae	Enterobacteriaceae	28.01
PE04_ctg121	12252	23	10	0	51.3549	Low-quality	Genome-fragment	Siphoviridae	Enterobacteriaceae	25.79
PE09_ctg96	13238	13	0	3	46.5629	Low-quality	Genome-fragment	Siphoviridae	Enterobacteriaceae	12.3
PE09_ctg1272	27625	40	13	10	52.6914	Low-quality	Genome-fragment	Siphoviridae	Enterobacteriaceae	25.14
PE15_ctg313	18839	26	5	6	49.1746	Low-quality	Genome-fragment	Siphoviridae	Enterobacteriaceae	17.9
PE18_ctg330	23502	25	6	14	48.9831	Low-quality	Genome-fragment	Siphoviridae	Enterobacteriaceae	15.36
PE20_ctg70	10625	8	4	1	49.9106	Low-quality	Genome-fragment	Siphoviridae	Enterobacteriaceae	14.84
PE20_ctg304	20617	35	18	7	47.8101	Low-quality	Genome-fragment	Siphoviridae	Enterobacteriaceae	21.51
PE21_ctg72	38085	43	18	1	47.2942	Low-quality	Genome-fragment	Siphoviridae	Enterobacteriaceae	34.99
PE24_ctg214	234950	239	37	153	51.3173	Low-quality	Genome-fragment	Siphoviridae	Enterobacteriaceae	30.77
PE24_ctg555	32993	52	21	10	55.3542	Low-quality	Genome-fragment	Siphoviridae	Enterobacteriaceae	44.57
PE31_ctg218	66581	58	13	31	46.5163	Low-quality	Genome-fragment	Siphoviridae	Enterobacteriaceae	19.92
CN31_ctg676	31125	26	2	10	49.3301	Low-quality	Genome-fragment	unclassified_Caudovirales	Enterobacteriaceae	17.83
CN04_ctg613	39752	44	6	17	48.5787	Low-quality	Genome-fragment	unclassified	Enterobacteriaceae	45.88
CN16_ctg150	25637	33	11	9	50.4895	Low-quality	Genome-fragment	unclassified	Enterobacteriaceae	14.68
CN16_ctg482	16143	23	9	0	46.6394	Low-quality	Genome-fragment	unclassified	Enterobacteriaceae	37.68
CN25_ctg1017	18374	18	1	2	52.0355	Low-quality	Genome-fragment	unclassified	Enterobacteriaceae	7.61
CN26_ctg194	16187	21	1	4	53.3947	Low-quality	Genome-fragment	unclassified	Enterobacteriaceae	14.06
CN33_ctg458	10384	12	0	4	50.1156	Low-quality	Genome-fragment	unclassified	Enterobacteriaceae	20.36
PE04_ctg217	61193	63	10	31	50.3522	Low-quality	Genome-fragment	unclassified	Enterobacteriaceae	12.63
PE05_ctg699	17749	23	2	1	53.5579	Low-quality	Genome-fragment	unclassified	Enterobacteriaceae	15.44
PE09_ctg423	127794	134	18	86	49.7183	Low-quality	Genome-fragment	unclassified	Enterobacteriaceae	15.69
PE15_ctg81	13620	16	1	1	42.0191	Low-quality	Genome-fragment	unclassified	Enterobacteriaceae	9.16
PE18_ctg261	53553	55	7	23	49.2708	Low-quality	Genome-fragment	unclassified	Enterobacteriaceae	11.26
PE18_ctg308	180022	170	26	112	50.9393	Low-quality	Genome-fragment	unclassified	Enterobacteriaceae	31.77
PE20_ctg237	19633	20	4	1	38.7409	Low-quality	Genome-fragment	unclassified	Enterobacteriaceae	13.73
PE20_ctg367	19388	20	0	7	48.2309	Low-quality	Genome-fragment	unclassified	Enterobacteriaceae	18.77
PE24_ctg7	20882	25	1	4	52.5764	Low-quality	Genome-fragment	unclassified	Enterobacteriaceae	40.82
PE30_ctg101	50885	55	11	23	50.4726	Low-quality	Genome-fragment	unclassified	Enterobacteriaceae	15.64
PE31_ctg369	75018	81	10	43	56.6357	Low-quality	Genome-fragment	unclassified	Enterobacteriaceae	20.9
CN32_ctg546	25156	37	24	0	50.5724	Medium-quality	Genome-fragment	Myoviridae	Enterobacteriaceae	79.98
PE04_ctg886	29472	39	22	4	51.4319	Medium-quality	Genome-fragment	Myoviridae	Enterobacteriaceae	53.45
PE04_ctg1420	26709	34	27	0	52.282	Medium-quality	Genome-fragment	Myoviridae	Enterobacteriaceae	56.7
PE20_ctg189	18205	22	16	0	52.4856	Medium-quality	Genome-fragment	Myoviridae	Enterobacteriaceae	51.28
PE32_ctg90	31301	48	35	0	50.2923	Medium-quality	Genome-fragment	Myoviridae	Enterobacteriaceae	74.62
CN27_ctg138	20307	21	15	0	47.0774	Medium-quality	Genome-fragment	Podoviridae	Enterobacteriaceae	50.98
CN04_ctg408	24345	32	21	0	52.3968	Medium-quality	Genome-fragment	Siphoviridae	Enterobacteriaceae	53.09
CN13_ctg310	24562	32	23	0	52.3817	Medium-quality	Genome-fragment	Siphoviridae	Enterobacteriaceae	54.59
CN16_ctg417	53057	61	24	21	51.6313	Medium-quality	Genome-fragment	Siphoviridae	Enterobacteriaceae	63.56
CN32_ctg265	20518	25	19	0	55.3709	Medium-quality	Genome-fragment	Siphoviridae	Enterobacteriaceae	56.82
PE19_ctg918	22782	32	26	0	50.1844	Medium-quality	Genome-fragment	Siphoviridae	Enterobacteriaceae	64.57
PE24_ctg263	53802	65	20	25	54.2396	Medium-quality	Genome-fragment	Siphoviridae	Enterobacteriaceae	71.23
PE06_ctg165	8630	10	2	0	52.0626	Medium-quality	Genome-fragment	unclassified_Caudovirales	Enterobacteriaceae	72.25
PE23_ctg526	7269	10	2	0	53.7488	Medium-quality	Genome-fragment	unclassified_Caudovirales	Enterobacteriaceae	60.86
CN11_ctg1524	38140	54	27	2	50.4955	Medium-quality	Genome-fragment	Myoviridae	Enterobacteriaceae	72.59
CN16_ctg213	27008	39	25	2	49.3224	Medium-quality	Genome-fragment	Myoviridae	Enterobacteriaceae	76.85
CN23_ctg131	69198	75	28	25	50.6879	Medium-quality	Genome-fragment	Myoviridae	Enterobacteriaceae	50.78
CN26_ctg560	19432	28	17	0	48.3687	Medium-quality	Genome-fragment	Myoviridae	Enterobacteriaceae	55.43
CN32_ctg148	33566	42	22	11	53.149	Medium-quality	Genome-fragment	Myoviridae	Enterobacteriaceae	67.92
CN36_ctg260	36430	44	14	10	48.9157	Medium-quality	Genome-fragment	Myoviridae	Enterobacteriaceae	68.04
PE03_ctg250	28753	34	20	8	51.5529	Medium-quality	Genome-fragment	Myoviridae	Enterobacteriaceae	58.01
PE18_ctg234	33408	42	19	14	51.6134	Medium-quality	Genome-fragment	Myoviridae	Enterobacteriaceae	52.44
PE23_ctg703	29551	31	11	11	48.9154	Medium-quality	Genome-fragment	Myoviridae	Enterobacteriaceae	51.52
PE24_ctg55	79076	78	28	30	55.6819	Medium-quality	Genome-fragment	Myoviridae	Enterobacteriaceae	59.75
PE31_ctg104	56455	67	19	23	56.2271	Medium-quality	Genome-fragment	Myoviridae	Enterobacteriaceae	71.89
PE31_ctg310	83234	95	23	43	50.8134	Medium-quality	Genome-fragment	Myoviridae	Enterobacteriaceae	89.93
PE33_ctg68	27473	38	26	0	50.5296	Medium-quality	Genome-fragment	Myoviridae	Enterobacteriaceae	65.53
PE30_ctg503	93810	94	27	49	51.2664	Medium-quality	Genome-fragment	Podoviridae	Enterobacteriaceae	78.77
CN04_ctg40	26063	39	21	0	51.1415	Medium-quality	Genome-fragment	Siphoviridae	Enterobacteriaceae	56.9
CN13_ctg286	30918	36	26	2	45.5689	Medium-quality	Genome-fragment	Siphoviridae	Enterobacteriaceae	62.22
CN16_ctg553	48216	68	38	8	52.074	Medium-quality	Genome-fragment	Siphoviridae	Enterobacteriaceae	86.33
CN21_ctg1153	271211	287	50	170	56.8277	Medium-quality	Genome-fragment	Siphoviridae	Enterobacteriaceae	83.35
CN24_ctg132	33128	50	36	0	50.5041	Medium-quality	Genome-fragment	Siphoviridae	Enterobacteriaceae	80.3
CN32_ctg35	30464	43	31	1	50.4366	Medium-quality	Genome-fragment	Siphoviridae	Enterobacteriaceae	76.27
CN32_ctg361	86230	88	24	36	55.0632	Medium-quality	Genome-fragment	Siphoviridae	Enterobacteriaceae	70.57
CN37_ctg192	72389	73	30	22	53.6808	Medium-quality	Genome-fragment	Siphoviridae	Enterobacteriaceae	75.02
CN37_ctg485	80339	96	30	31	49.9782	Medium-quality	Genome-fragment	Siphoviridae	Enterobacteriaceae	77.26
CN37_ctg540	136131	148	36	70	56.1239	Medium-quality	Genome-fragment	Siphoviridae	Enterobacteriaceae	74.59
PE03_ctg150	91339	103	43	1	46.5748	Medium-quality	Genome-fragment	Siphoviridae	Enterobacteriaceae	83.51
PE05_ctg139	206181	224	44	122	50.5789	Medium-quality	Genome-fragment	Siphoviridae	Enterobacteriaceae	69.8
PE05_ctg312	102815	114	37	57	50.6084	Medium-quality	Genome-fragment	Siphoviridae	Enterobacteriaceae	73.26
PE23_ctg529	42851	63	22	9	46.6127	Medium-quality	Genome-fragment	Siphoviridae	Enterobacteriaceae	81.06
PE24_ctg256	42664	57	32	7	49.2804	Medium-quality	Genome-fragment	Siphoviridae	Enterobacteriaceae	56.52
PE31_ctg406	53559	70	30	17	53.8173	Medium-quality	Genome-fragment	Siphoviridae	Enterobacteriaceae	87.22
PE38_ctg580	31864	42	32	0	52.5013	Medium-quality	Genome-fragment	Siphoviridae	Enterobacteriaceae	69.05
CN25_ctg161	7596	8	1	0	48.7888	Medium-quality	Genome-fragment	unclassified_Caudovirales	Enterobacteriaceae	63.6
CN02_ctg310	95214	84	2	41	48.453	Medium-quality	Genome-fragment	unclassified	Enterobacteriaceae	54.54
CN02_ctg564	54700	66	8	18	47.3675	Medium-quality	Genome-fragment	unclassified	Enterobacteriaceae	78.62
CN13_ctg457	38148	37	1	16	45.0325	Medium-quality	Genome-fragment	unclassified	Enterobacteriaceae	58.7
CN23_ctg256	91263	103	5	14	49.6926	Medium-quality	Genome-fragment	unclassified	Enterobacteriaceae	77.4
CN26_ctg762	40091	40	1	16	46.6688	Medium-quality	Genome-fragment	unclassified	Enterobacteriaceae	80.69
CN24_ctg109	10411	15	0	5	50.3698	Not-determined	Genome-fragment	Myoviridae	Enterobacteriaceae	NA
CN26_ctg882	14151	17	0	7	47.6291	Not-determined	Genome-fragment	Podoviridae	Enterobacteriaceae	NA
CN06_ctg1136	10280	8	0	1	34.5331	Not-determined	Genome-fragment	unclassified	Enterobacteriaceae	NA
CN28_ctg965	10594	6	0	1	50.8967	Not-determined	Genome-fragment	unclassified	Enterobacteriaceae	NA
PE10_ctg193	23747	23	0	4	45.071	Not-determined	Genome-fragment	unclassified	Enterobacteriaceae	NA
PE10_ctg395	20798	21	0	5	47.7017	Not-determined	Genome-fragment	unclassified	Enterobacteriaceae	NA
PE15_ctg338	11622	11	0	3	49.9054	Not-determined	Genome-fragment	unclassified	Enterobacteriaceae	NA
PE03_ctg147	14630	10	0	2	48.0383	Not-determined	Genome-fragment	Myoviridae	Enterobacteriaceae	NA
PE24_ctg81	17198	17	0	4	53.2736	Not-determined	Genome-fragment	Myoviridae	Enterobacteriaceae	NA
PE08_ctg607	31386	29	0	7	52.3227	Not-determined	Genome-fragment	Siphoviridae	Enterobacteriaceae	NA
PE20_ctg103	44677	43	0	19	46.2184	Not-determined	Genome-fragment	Siphoviridae	Enterobacteriaceae	NA
PE24_ctg230	19505	28	0	10	51.6124	Not-determined	Genome-fragment	Siphoviridae	Enterobacteriaceae	NA
CN04_ctg186	13270	13	0	5	48.9525	Not-determined	Genome-fragment	unclassified	Enterobacteriaceae	NA
CN04_ctg516	18571	19	0	4	43.1156	Not-determined	Genome-fragment	unclassified	Enterobacteriaceae	NA
CN24_ctg632	24466	18	0	0	49.8038	Not-determined	Genome-fragment	unclassified	Enterobacteriaceae	NA
CN33_ctg504	28184	23	0	11	48.7511	Not-determined	Genome-fragment	unclassified	Enterobacteriaceae	NA
CN37_ctg28	38202	42	0	15	44.4191	Not-determined	Genome-fragment	unclassified	Enterobacteriaceae	NA
PE03_ctg671	31021	33	0	11	49.9919	Not-determined	Genome-fragment	unclassified	Enterobacteriaceae	NA
PE08_ctg441	45622	54	0	20	53.3975	Not-determined	Genome-fragment	unclassified	Enterobacteriaceae	NA
PE09_ctg143	23353	26	0	11	46.5422	Not-determined	Genome-fragment	unclassified	Enterobacteriaceae	NA
PE21_ctg153	25634	22	0	7	44.242	Not-determined	Genome-fragment	unclassified	Enterobacteriaceae	NA
PE24_ctg186	25527	25	0	12	53.3474	Not-determined	Genome-fragment	unclassified	Enterobacteriaceae	NA
PE15_ctg172	44174	57	28	4	44.3292	Complete	High-quality	Siphoviridae	Enterococcaceae	100
CN30_ctg367	41485	56	27	0	35.5936	Complete	High-quality	Siphoviridae	Enterococcaceae	100
PE40_ctg319	124629	137	19	51	35.2655	High-quality	High-quality	Siphoviridae	Enterococcaceae	100
PE40_ctg434	59540	91	31	12	35.8415	High-quality	High-quality	Siphoviridae	Enterococcaceae	100
CN24_ctg383	14982	20	3	4	38.3794	Low-quality	Genome-fragment	Siphoviridae	Enterococcaceae	20.53
CN30_ctg247	26846	32	3	11	35.3311	Low-quality	Genome-fragment	Siphoviridae	Enterococcaceae	12.33
PE40_ctg188	15118	17	14	0	36.1423	Low-quality	Genome-fragment	Siphoviridae	Enterococcaceae	34.21
PE31_ctg186	23147	28	5	10	45.4962	Low-quality	Genome-fragment	unclassified	Enterococcaceae	8.85
CN30_ctg92	18263	24	5	8	35.1804	Low-quality	Genome-fragment	Siphoviridae	Enterococcaceae	15.27
CN30_ctg182	14062	19	5	2	32.2358	Low-quality	Genome-fragment	Siphoviridae	Enterococcaceae	37.46
CN30_ctg52	16476	21	13	0	33.8553	Low-quality	Genome-fragment	unclassified	Enterococcaceae	42.87
CN30_ctg90	30238	35	0	3	33.0114	Low-quality	Genome-fragment	unclassified	Enterococcaceae	37.52
CN24_ctg370	53402	64	23	15	38.2233	Medium-quality	Genome-fragment	Siphoviridae	Enterococcaceae	75.22
CN30_ctg37	50879	43	20	12	37.4654	Medium-quality	Genome-fragment	Siphoviridae	Enterococcaceae	64.13
CN30_ctg98	26221	31	17	0	34.2016	Medium-quality	Genome-fragment	Siphoviridae	Enterococcaceae	70.31
CN30_ctg255	22721	23	0	10	33.4492	Not-determined	Genome-fragment	unclassified	Enterococcaceae	NA
CN13_ctg472	11735	11	0	5	38.0656	Not-determined	Genome-fragment	unclassified	Enterococcaceae	NA
CN17_ctg169	13197	21	0	6	38.3799	Not-determined	Genome-fragment	unclassified	Enterococcaceae	NA
CN30_ctg370	14570	10	0	3	36.1428	Not-determined	Genome-fragment	unclassified	Enterococcaceae	NA
PE24_ctg434	5554	11	5	0	34.0655	Complete	High-quality	Microviridae	Erysipelatoclostridiaceae	100
PE15_ctg240	65581	86	26	19	32.9684	Complete	High-quality	Siphoviridae	Erysipelatoclostridiaceae	100
PE23_ctg77	41491	58	27	4	37.3744	Complete	High-quality	Siphoviridae	Erysipelatoclostridiaceae	100
CN25_ctg614	60513	77	29	14	30.8083	Complete	High-quality	Siphoviridae	Erysipelatoclostridiaceae	100
CN10_ctg966	101721	127	24	39	30.5787	Complete	High-quality	unclassified	Erysipelatoclostridiaceae	100
PE13_ctg210	104903	156	27	42	30.4662	Complete	High-quality	unclassified	Erysipelatoclostridiaceae	100
PE32_ctg298	155732	174	18	83	32.249	Complete	High-quality	unclassified	Erysipelatoclostridiaceae	100
CN17_ctg103	46971	86	24	0	32.2092	High-quality	High-quality	Siphoviridae	Erysipelatoclostridiaceae	94.17
PE01_ctg167	94985	128	25	18	30.7027	High-quality	High-quality	unclassified	Erysipelatoclostridiaceae	96.74
CN03_ctg418	106559	159	17	59	29.3884	High-quality	High-quality	unclassified	Erysipelatoclostridiaceae	100
CN08_ctg815	19629	19	2	8	34.4592	High-quality	High-quality	unclassified	Erysipelatoclostridiaceae	100
CN16_ctg328	91324	83	2	38	31.0039	High-quality	High-quality	unclassified	Erysipelatoclostridiaceae	100
PE11_ctg112	109906	98	7	37	31.5306	High-quality	High-quality	unclassified	Erysipelatoclostridiaceae	91.21
CN08_ctg451	14603	20	12	0	37.0951	Low-quality	Genome-fragment	Siphoviridae	Erysipelatoclostridiaceae	41.28
PE38_ctg427	10011	11	1	1	28.0392	Low-quality	Genome-fragment	Siphoviridae	Erysipelatoclostridiaceae	23.97
PE38_ctg876	14422	24	10	0	30.8903	Low-quality	Genome-fragment	Siphoviridae	Erysipelatoclostridiaceae	31.43
PE15_ctg337	34543	52	1	9	28.1794	Low-quality	Genome-fragment	unclassified	Erysipelatoclostridiaceae	24.73
PE34_ctg293	11379	10	1	2	26.7159	Low-quality	Genome-fragment	unclassified	Erysipelatoclostridiaceae	3.82
PE38_ctg385	15203	30	4	0	32.1844	Low-quality	Genome-fragment	unclassified	Erysipelatoclostridiaceae	30.94
PE38_ctg881	13596	16	1	1	28.8614	Low-quality	Genome-fragment	unclassified	Erysipelatoclostridiaceae	5.6
CN13_ctg97	16461	18	0	7	30.6603	Low-quality	Genome-fragment	Myoviridae	Erysipelatoclostridiaceae	9.06
CN37_ctg265	62483	85	20	23	33.1898	Low-quality	Genome-fragment	Siphoviridae	Erysipelatoclostridiaceae	47.61
PE11_ctg58	14587	22	10	0	33.6258	Low-quality	Genome-fragment	Siphoviridae	Erysipelatoclostridiaceae	40.36
PE27_ctg532	14074	24	2	4	28.6486	Low-quality	Genome-fragment	Siphoviridae	Erysipelatoclostridiaceae	9.33
PE38_ctg832	12051	17	8	5	31.599	Low-quality	Genome-fragment	Siphoviridae	Erysipelatoclostridiaceae	13.41
CN03_ctg759	16100	22	1	3	31.9441	Low-quality	Genome-fragment	unclassified	Erysipelatoclostridiaceae	10.83
CN07_ctg303	31065	27	0	5	30.8772	Low-quality	Genome-fragment	unclassified	Erysipelatoclostridiaceae	42.33
CN14_ctg320	96027	97	1	41	29.726	Low-quality	Genome-fragment	unclassified	Erysipelatoclostridiaceae	39.53
CN26_ctg265	14629	9	0	2	30.5284	Low-quality	Genome-fragment	unclassified	Erysipelatoclostridiaceae	22.41
CN31_ctg1134	28227	36	1	6	29.5143	Low-quality	Genome-fragment	unclassified	Erysipelatoclostridiaceae	20.34
CN35_ctg646	12839	19	1	0	30.8669	Low-quality	Genome-fragment	unclassified	Erysipelatoclostridiaceae	7.25
PE02_ctg61	67822	75	2	31	28.1044	Low-quality	Genome-fragment	unclassified	Erysipelatoclostridiaceae	6.12
PE05_ctg297	129174	134	3	57	27.6108	Low-quality	Genome-fragment	unclassified	Erysipelatoclostridiaceae	11.66
PE11_ctg190	10059	14	1	3	25.082	Low-quality	Genome-fragment	unclassified	Erysipelatoclostridiaceae	25.42
PE11_ctg194	10644	13	0	1	40.605	Low-quality	Genome-fragment	unclassified	Erysipelatoclostridiaceae	17.78
PE13_ctg540	39194	39	0	16	30.4715	Low-quality	Genome-fragment	unclassified	Erysipelatoclostridiaceae	22.45
PE18_ctg17	33051	30	1	3	30.0838	Low-quality	Genome-fragment	unclassified	Erysipelatoclostridiaceae	19.31
PE20_ctg269	23753	28	2	6	33.8568	Low-quality	Genome-fragment	unclassified	Erysipelatoclostridiaceae	7.62
PE24_ctg94	29072	43	1	14	32.2578	Low-quality	Genome-fragment	unclassified	Erysipelatoclostridiaceae	36.04
PE24_ctg122	15771	25	8	1	33.4348	Low-quality	Genome-fragment	unclassified	Erysipelatoclostridiaceae	42.59
CN05_ctg389	40521	48	22	10	34.8165	Medium-quality	Genome-fragment	Siphoviridae	Erysipelatoclostridiaceae	60.35
CN15_ctg7	20938	28	12	0	35.352	Medium-quality	Genome-fragment	Siphoviridae	Erysipelatoclostridiaceae	60.05
CN15_ctg424	55492	83	26	18	31.7469	Medium-quality	Genome-fragment	Siphoviridae	Erysipelatoclostridiaceae	76.72
PE40_ctg349	51687	72	26	8	32.987	Medium-quality	Genome-fragment	Siphoviridae	Erysipelatoclostridiaceae	72.3
CN15_ctg585	39880	68	32	0	32.5476	Medium-quality	Genome-fragment	Myoviridae	Erysipelatoclostridiaceae	87.15
CN03_ctg676	76652	100	22	28	31.3286	Medium-quality	Genome-fragment	Siphoviridae	Erysipelatoclostridiaceae	69.73
CN13_ctg528	71094	94	24	24	30.3415	Medium-quality	Genome-fragment	Siphoviridae	Erysipelatoclostridiaceae	84.86
CN16_ctg155	55019	81	25	15	29.4953	Medium-quality	Genome-fragment	Siphoviridae	Erysipelatoclostridiaceae	76.84
PE27_ctg118	51161	60	21	17	30.9943	Medium-quality	Genome-fragment	Siphoviridae	Erysipelatoclostridiaceae	59.78
PE27_ctg436	52977	76	28	11	31.9082	Medium-quality	Genome-fragment	Siphoviridae	Erysipelatoclostridiaceae	80.49
PE28_ctg730	28458	37	16	1	31.9594	Medium-quality	Genome-fragment	Siphoviridae	Erysipelatoclostridiaceae	80.2
PE34_ctg16	70564	92	23	23	30.0493	Medium-quality	Genome-fragment	Siphoviridae	Erysipelatoclostridiaceae	85.51
CN14_ctg491	85068	120	14	45	29.2284	Medium-quality	Genome-fragment	unclassified	Erysipelatoclostridiaceae	61.69
CN15_ctg151	20182	36	10	2	36.3839	Medium-quality	Genome-fragment	unclassified	Erysipelatoclostridiaceae	55.27
CN17_ctg441	80055	78	1	33	27.7472	Medium-quality	Genome-fragment	unclassified	Erysipelatoclostridiaceae	73.14
PE22_ctg438	40837	38	2	10	41.4746	Medium-quality	Genome-fragment	unclassified	Erysipelatoclostridiaceae	68.21
PE31_ctg533	115225	115	7	49	29.5656	Medium-quality	Genome-fragment	unclassified	Erysipelatoclostridiaceae	88.68
PE32_ctg453	121042	149	22	60	31.9905	Medium-quality	Genome-fragment	unclassified	Erysipelatoclostridiaceae	74.38
PE34_ctg382	79256	97	1	38	28.1468	Medium-quality	Genome-fragment	unclassified	Erysipelatoclostridiaceae	57.1
PE40_ctg471	132832	157	21	63	31.7551	Medium-quality	Genome-fragment	unclassified	Erysipelatoclostridiaceae	87.8
CN15_ctg227	10821	21	0	0	29.0546	Not-determined	Genome-fragment	unclassified	Erysipelatoclostridiaceae	NA
CN15_ctg239	46044	34	0	8	31.6588	Not-determined	Genome-fragment	unclassified	Erysipelatoclostridiaceae	NA
CN17_ctg851	40039	41	0	12	30.4753	Not-determined	Genome-fragment	unclassified	Erysipelatoclostridiaceae	NA
CN26_ctg470	23700	17	0	5	32.1139	Not-determined	Genome-fragment	unclassified	Erysipelatoclostridiaceae	NA
CN30_ctg11	19607	28	0	11	28.0512	Not-determined	Genome-fragment	unclassified	Erysipelatoclostridiaceae	NA
CN31_ctg266	11304	10	0	3	23.7173	Not-determined	Genome-fragment	unclassified	Erysipelatoclostridiaceae	NA
CN37_ctg221	33225	32	0	10	32.5297	Not-determined	Genome-fragment	unclassified	Erysipelatoclostridiaceae	NA
PE13_ctg188	54364	64	0	17	29.4625	Not-determined	Genome-fragment	unclassified	Erysipelatoclostridiaceae	NA
PE23_ctg345	18580	21	0	7	36.6416	Not-determined	Genome-fragment	unclassified	Erysipelatoclostridiaceae	NA
PE23_ctg813	13494	19	0	2	37.7723	Not-determined	Genome-fragment	unclassified	Erysipelatoclostridiaceae	NA
PE28_ctg268	43344	44	0	18	28.4561	Not-determined	Genome-fragment	unclassified	Erysipelatoclostridiaceae	NA
PE31_ctg514	12336	16	0	3	30.7636	Not-determined	Genome-fragment	unclassified	Erysipelatoclostridiaceae	NA
PE35_ctg463	10958	11	0	1	28.518	Not-determined	Genome-fragment	Siphoviridae	Erysipelatoclostridiaceae	NA
CN02_ctg479	28027	30	0	9	27.7161	Not-determined	Genome-fragment	unclassified	Erysipelatoclostridiaceae	NA
CN03_ctg187	114895	130	0	24	29.621	Not-determined	Genome-fragment	unclassified	Erysipelatoclostridiaceae	NA
CN03_ctg754	24123	16	0	3	27.1401	Not-determined	Genome-fragment	unclassified	Erysipelatoclostridiaceae	NA
CN05_ctg902	24020	28	0	12	32.5978	Not-determined	Genome-fragment	unclassified	Erysipelatoclostridiaceae	NA
CN07_ctg325	16127	17	0	5	30.2598	Not-determined	Genome-fragment	unclassified	Erysipelatoclostridiaceae	NA
CN08_ctg324	10466	15	0	0	28.454	Not-determined	Genome-fragment	unclassified	Erysipelatoclostridiaceae	NA
CN13_ctg120	13053	11	0	1	27.6258	Not-determined	Genome-fragment	unclassified	Erysipelatoclostridiaceae	NA
CN14_ctg559	26775	25	0	3	26.1475	Not-determined	Genome-fragment	unclassified	Erysipelatoclostridiaceae	NA
CN16_ctg401	10647	10	0	3	31.098	Not-determined	Genome-fragment	unclassified	Erysipelatoclostridiaceae	NA
CN26_ctg778	24153	33	0	5	29.9425	Not-determined	Genome-fragment	unclassified	Erysipelatoclostridiaceae	NA
CN27_ctg284	17994	22	0	1	26.7756	Not-determined	Genome-fragment	unclassified	Erysipelatoclostridiaceae	NA
CN27_ctg1306	10344	11	0	2	32.1732	Not-determined	Genome-fragment	unclassified	Erysipelatoclostridiaceae	NA
CN30_ctg77	13203	9	0	2	27.4786	Not-determined	Genome-fragment	unclassified	Erysipelatoclostridiaceae	NA
CN30_ctg139	12941	20	0	1	27.8727	Not-determined	Genome-fragment	unclassified	Erysipelatoclostridiaceae	NA
CN31_ctg853	30902	39	0	7	30.6906	Not-determined	Genome-fragment	unclassified	Erysipelatoclostridiaceae	NA
CN33_ctg423	50311	46	0	21	28.459	Not-determined	Genome-fragment	unclassified	Erysipelatoclostridiaceae	NA
PE02_ctg623	12071	17	0	5	28.3489	Not-determined	Genome-fragment	unclassified	Erysipelatoclostridiaceae	NA
PE11_ctg52	16825	17	0	4	34.7994	Not-determined	Genome-fragment	unclassified	Erysipelatoclostridiaceae	NA
PE11_ctg155	29793	30	0	9	33.7328	Not-determined	Genome-fragment	unclassified	Erysipelatoclostridiaceae	NA
PE11_ctg169	19375	19	0	2	30.3277	Not-determined	Genome-fragment	unclassified	Erysipelatoclostridiaceae	NA
PE11_ctg273	19576	14	0	3	30.3177	Not-determined	Genome-fragment	unclassified	Erysipelatoclostridiaceae	NA
PE13_ctg131	13019	19	0	2	27.9591	Not-determined	Genome-fragment	unclassified	Erysipelatoclostridiaceae	NA
PE13_ctg371	34910	34	0	13	28.1381	Not-determined	Genome-fragment	unclassified	Erysipelatoclostridiaceae	NA
PE15_ctg89	10430	12	0	1	30.5753	Not-determined	Genome-fragment	unclassified	Erysipelatoclostridiaceae	NA
PE18_ctg40	15345	25	0	9	29.4493	Not-determined	Genome-fragment	unclassified	Erysipelatoclostridiaceae	NA
PE18_ctg391	97182	99	0	42	32.7046	Not-determined	Genome-fragment	unclassified	Erysipelatoclostridiaceae	NA
PE23_ctg31	12868	14	0	3	33.2064	Not-determined	Genome-fragment	unclassified	Erysipelatoclostridiaceae	NA
PE24_ctg563	16473	19	0	9	29.3086	Not-determined	Genome-fragment	unclassified	Erysipelatoclostridiaceae	NA
PE25_ctg119	20172	25	0	0	31.7222	Not-determined	Genome-fragment	unclassified	Erysipelatoclostridiaceae	NA
PE31_ctg630	10437	12	0	1	26.042	Not-determined	Genome-fragment	unclassified	Erysipelatoclostridiaceae	NA
PE32_ctg385	11403	11	0	3	29.0888	Not-determined	Genome-fragment	unclassified	Erysipelatoclostridiaceae	NA
PE34_ctg211	31680	42	0	17	28.346	Not-determined	Genome-fragment	unclassified	Erysipelatoclostridiaceae	NA
PE40_ctg340	30018	36	0	12	28.2797	Not-determined	Genome-fragment	unclassified	Erysipelatoclostridiaceae	NA
PE40_ctg373	18660	16	0	4	30.2733	Not-determined	Genome-fragment	unclassified	Erysipelatoclostridiaceae	NA
CN37_ctg61	170214	186	33	61	42.3349	Complete	High-quality	Siphoviridae	Erysipelotrichaceae	100
PE34_ctg162	94777	117	16	43	43.4916	Complete	High-quality	unclassified	Erysipelotrichaceae	100
CN15_ctg123	150806	168	21	71	34.0921	High-quality	High-quality	unclassified	Erysipelotrichaceae	100
PE40_ctg339	147131	184	47	56	43.2479	High-quality	High-quality	Siphoviridae	Erysipelotrichaceae	100
PE26_ctg268	77598	81	1	32	34.2419	High-quality	High-quality	unclassified	Erysipelotrichaceae	100
PE04_ctg165	10314	8	0	0	29.4745	Low-quality	Genome-fragment	Myoviridae	Erysipelotrichaceae	10.42
CN29_ctg777	13640	28	8	0	31.8109	Low-quality	Genome-fragment	Siphoviridae	Erysipelotrichaceae	30.3
PE10_ctg386	10539	18	10	0	43.8656	Low-quality	Genome-fragment	Siphoviridae	Erysipelotrichaceae	25.71
CN31_ctg574	31342	47	5	10	41.998	Low-quality	Genome-fragment	unclassified	Erysipelotrichaceae	12.02
CN26_ctg253	14207	19	12	1	35.4755	Low-quality	Genome-fragment	Myoviridae	Erysipelotrichaceae	25.73
CN29_ctg367	62224	78	19	26	34.4465	Low-quality	Genome-fragment	Myoviridae	Erysipelotrichaceae	42
CN37_ctg177	10666	7	0	2	42.2276	Low-quality	Genome-fragment	Myoviridae	Erysipelotrichaceae	19.68
PE38_ctg484	17431	24	5	1	33.0503	Low-quality	Genome-fragment	Myoviridae	Erysipelotrichaceae	32.23
CN01_ctg88	13409	19	10	0	43.0233	Low-quality	Genome-fragment	Siphoviridae	Erysipelotrichaceae	32.71
CN02_ctg224	12170	27	13	0	39.3755	Low-quality	Genome-fragment	Siphoviridae	Erysipelotrichaceae	14.78
CN02_ctg423	13437	15	8	0	42.7551	Low-quality	Genome-fragment	Siphoviridae	Erysipelotrichaceae	32.78
CN04_ctg575	13326	11	6	0	40.7699	Low-quality	Genome-fragment	unclassified	Erysipelotrichaceae	32.51
CN05_ctg57	15026	17	1	5	33.1292	Low-quality	Genome-fragment	unclassified	Erysipelotrichaceae	9.93
CN05_ctg282	11856	9	1	1	37.7868	Low-quality	Genome-fragment	unclassified	Erysipelotrichaceae	2.73
CN19_ctg857	12565	13	1	0	37.111	Low-quality	Genome-fragment	unclassified	Erysipelotrichaceae	3.7
CN25_ctg545	12602	15	0	6	45.7626	Low-quality	Genome-fragment	unclassified	Erysipelotrichaceae	23.04
CN29_ctg1224	14747	17	8	0	33.756	Low-quality	Genome-fragment	unclassified	Erysipelotrichaceae	32.88
CN37_ctg378	169176	173	10	63	43.0008	Low-quality	Genome-fragment	unclassified	Erysipelotrichaceae	23.32
PE09_ctg88	11818	11	1	4	33.9398	Low-quality	Genome-fragment	unclassified	Erysipelotrichaceae	7.81
PE31_ctg74	153102	155	20	81	43.1203	Low-quality	Genome-fragment	unclassified	Erysipelotrichaceae	48.47
PE31_ctg187	78629	84	1	39	42.843	Low-quality	Genome-fragment	unclassified	Erysipelotrichaceae	49.21
PE38_ctg37	23980	39	9	2	33.6822	Low-quality	Genome-fragment	unclassified	Erysipelotrichaceae	48.7
CN12_ctg108	18028	25	13	0	33.7863	Medium-quality	Genome-fragment	Siphoviridae	Erysipelotrichaceae	51.05
CN17_ctg296	16391	23	6	0	34.1407	Medium-quality	Genome-fragment	unclassified	Erysipelotrichaceae	86.07
PE04_ctg76	16512	25	9	0	32.007	Medium-quality	Genome-fragment	unclassified	Erysipelotrichaceae	71.58
PE04_ctg1083	51401	79	17	7	33.1569	Medium-quality	Genome-fragment	unclassified	Erysipelotrichaceae	89.36
PE36_ctg10	17872	24	9	0	31.7088	Medium-quality	Genome-fragment	unclassified	Erysipelotrichaceae	78.58
CN01_ctg128	46383	68	17	13	40.3402	Medium-quality	Genome-fragment	Siphoviridae	Erysipelotrichaceae	77.66
CN31_ctg836	70502	66	14	12	40.3648	Medium-quality	Genome-fragment	Siphoviridae	Erysipelotrichaceae	57.14
CN02_ctg639	17841	24	9	0	41.0851	Medium-quality	Genome-fragment	unclassified	Erysipelotrichaceae	56.42
CN15_ctg405	39584	64	17	0	32.6597	Medium-quality	Genome-fragment	unclassified	Erysipelotrichaceae	84.25
CN37_ctg492	107774	117	3	39	43.9995	Medium-quality	Genome-fragment	unclassified	Erysipelotrichaceae	84.96
CN37_ctg495	118732	137	22	64	44.9786	Medium-quality	Genome-fragment	unclassified	Erysipelotrichaceae	61.84
PE31_ctg56	31606	25	1	12	41.9256	Medium-quality	Genome-fragment	unclassified	Erysipelotrichaceae	59
PE38_ctg855	60506	82	17	16	32.5852	Medium-quality	Genome-fragment	unclassified	Erysipelotrichaceae	79.15
PE40_ctg180	92409	103	3	33	43.9568	Medium-quality	Genome-fragment	unclassified	Erysipelotrichaceae	81.29
PE40_ctg284	120967	142	13	67	44.0037	Medium-quality	Genome-fragment	unclassified	Erysipelotrichaceae	82.42
CN01_ctg14	19896	14	0	6	47.3814	Not-determined	Genome-fragment	unclassified	Erysipelotrichaceae	NA
CN31_ctg243	30220	36	0	17	41.0424	Not-determined	Genome-fragment	unclassified	Erysipelotrichaceae	NA
CN36_ctg755	10867	13	0	1	33.7352	Not-determined	Genome-fragment	unclassified	Erysipelotrichaceae	NA
PE09_ctg113	21874	35	0	2	35.8691	Not-determined	Genome-fragment	unclassified	Erysipelotrichaceae	NA
PE24_ctg525	11047	8	0	2	48.348	Not-determined	Genome-fragment	unclassified	Erysipelotrichaceae	NA
CN26_ctg496	69015	57	0	26	36.1095	Not-determined	Genome-fragment	unclassified	Erysipelotrichaceae	NA
CN29_ctg1318	30494	28	0	10	34.8134	Not-determined	Genome-fragment	unclassified	Erysipelotrichaceae	NA
CN31_ctg806	24046	30	0	11	40.1896	Not-determined	Genome-fragment	unclassified	Erysipelotrichaceae	NA
CN36_ctg157	17832	15	0	3	42.4462	Not-determined	Genome-fragment	unclassified	Erysipelotrichaceae	NA
CN36_ctg217	15383	21	0	3	35.2532	Not-determined	Genome-fragment	unclassified	Erysipelotrichaceae	NA
CN36_ctg274	14428	5	0	1	34.1073	Not-determined	Genome-fragment	unclassified	Erysipelotrichaceae	NA
PE09_ctg392	94895	91	0	40	33.8796	Not-determined	Genome-fragment	unclassified	Erysipelotrichaceae	NA
PE09_ctg990	35919	61	0	10	30.5298	Not-determined	Genome-fragment	unclassified	Erysipelotrichaceae	NA
PE31_ctg185	56588	56	0	26	45.515	Not-determined	Genome-fragment	unclassified	Erysipelotrichaceae	NA
PE34_ctg198	10364	15	0	0	37.1864	Not-determined	Genome-fragment	unclassified	Erysipelotrichaceae	NA
PE36_ctg370	31924	29	0	9	33.1412	Not-determined	Genome-fragment	unclassified	Erysipelotrichaceae	NA
PE38_ctg793	34716	36	0	12	33.3708	Not-determined	Genome-fragment	unclassified	Erysipelotrichaceae	NA
CN12_ctg414	40276	62	27	0	45.0839	Complete	High-quality	Siphoviridae	Eubacteriaceae	100
CN34_ctg1008	6465	12	1	0	43.9907	High-quality	High-quality	unclassified	Eubacteriaceae	100
PE10_ctg347	28319	43	23	0	47.2651	Medium-quality	Genome-fragment	Siphoviridae	Eubacteriaceae	69.74
PE28_ctg282	45443	48	0	5	34.8921	Medium-quality	Genome-fragment	unclassified	Eubacteriaceae	64.37
PE31_ctg215	19749	32	9	2	31.4142	Low-quality	Genome-fragment	unclassified	Fusobacteriaceae	36.79
PE31_ctg342	13905	19	2	2	29.1694	Low-quality	Genome-fragment	unclassified	Fusobacteriaceae	7.09
PE31_ctg174	24786	39	3	12	31.0215	Low-quality	Genome-fragment	unclassified	Fusobacteriaceae	12.49
CN14_ctg558	97481	113	30	36	41.2357	Complete	High-quality	Myoviridae	Lachnospiraceae	100
CN05_ctg125	39834	61	21	1	42.4135	Complete	High-quality	Siphoviridae	Lachnospiraceae	100
CN17_ctg311	38532	57	21	0	43.5846	Complete	High-quality	Siphoviridae	Lachnospiraceae	100
PE01_ctg617	44749	72	19	1	40.7585	Complete	High-quality	Siphoviridae	Lachnospiraceae	100
CN27_ctg1051	54749	73	19	10	41.8893	Complete	High-quality	unclassified	Lachnospiraceae	100
CN31_ctg854	46550	75	18	0	41.1171	Complete	High-quality	unclassified	Lachnospiraceae	100
CN34_ctg1144	44797	74	20	0	40.9983	Complete	High-quality	unclassified	Lachnospiraceae	100
PE01_ctg816	23723	33	4	1	38.4648	Complete	High-quality	unclassified	Lachnospiraceae	100
PE06_ctg139	42263	75	16	2	38.4899	Complete	High-quality	unclassified	Lachnospiraceae	100
PE06_ctg734	57375	105	15	1	39.1773	Complete	High-quality	unclassified	Lachnospiraceae	100
PE07_ctg614	59234	109	20	3	40.8752	Complete	High-quality	unclassified	Lachnospiraceae	100
PE26_ctg601	62330	102	22	1	39.7433	Complete	High-quality	unclassified	Lachnospiraceae	100
PE36_ctg111	60183	107	18	0	39.6823	Complete	High-quality	unclassified	Lachnospiraceae	100
PE37_ctg347	43809	78	17	0	44.8492	Complete	High-quality	unclassified	Lachnospiraceae	100
PE38_ctg622	5840	8	0	0	41.661	Complete	High-quality	unclassified	Lachnospiraceae	100
CN35_ctg705	117319	137	19	46	42.4501	Complete	High-quality	Myoviridae	Lachnospiraceae	100
PE01_ctg485	80844	92	21	19	48.6517	Complete	High-quality	Myoviridae	Lachnospiraceae	100
PE14_ctg678	142257	159	21	60	47.3207	Complete	High-quality	Myoviridae	Lachnospiraceae	100
PE24_ctg328	79377	96	18	23	46.4202	Complete	High-quality	Myoviridae	Lachnospiraceae	100
PE37_ctg360	96522	107	18	20	44.7888	Complete	High-quality	Myoviridae	Lachnospiraceae	100
PE38_ctg89	110064	132	21	40	44.7521	Complete	High-quality	Myoviridae	Lachnospiraceae	100
PE38_ctg456	73659	104	22	20	43.776	Complete	High-quality	Myoviridae	Lachnospiraceae	100
PE40_ctg341	119777	139	25	38	42.4355	Complete	High-quality	Myoviridae	Lachnospiraceae	100
CN04_ctg664	98253	108	23	30	43.8816	Complete	High-quality	Siphoviridae	Lachnospiraceae	100
CN09_ctg35	189622	208	34	99	40.9715	Complete	High-quality	Siphoviridae	Lachnospiraceae	100
CN13_ctg144	61213	82	25	19	42.2639	Complete	High-quality	Siphoviridae	Lachnospiraceae	100
CN21_ctg564	55385	74	18	14	38.83	Complete	High-quality	Siphoviridae	Lachnospiraceae	100
CN25_ctg460	40515	65	25	1	41.4538	Complete	High-quality	Siphoviridae	Lachnospiraceae	100
CN35_ctg386	70335	84	21	19	40.7621	Complete	High-quality	Siphoviridae	Lachnospiraceae	100
CN35_ctg645	167862	188	36	66	43.4684	Complete	High-quality	Siphoviridae	Lachnospiraceae	100
CN36_ctg1067	79209	99	23	23	38.7999	Complete	High-quality	Siphoviridae	Lachnospiraceae	100
PE01_ctg86	74218	83	21	19	37.8951	Complete	High-quality	Siphoviridae	Lachnospiraceae	100
PE07_ctg994	67896	87	21	23	39.4132	Complete	High-quality	Siphoviridae	Lachnospiraceae	100
PE16_ctg174	76198	93	18	27	41.4105	Complete	High-quality	Siphoviridae	Lachnospiraceae	100
PE21_ctg105	107089	104	22	39	38.482	Complete	High-quality	Siphoviridae	Lachnospiraceae	100
PE22_ctg76	87346	101	23	38	37.3274	Complete	High-quality	Siphoviridae	Lachnospiraceae	100
PE26_ctg131	67117	87	24	25	42.4959	Complete	High-quality	Siphoviridae	Lachnospiraceae	100
PE27_ctg369	68422	88	22	26	41.7263	Complete	High-quality	Siphoviridae	Lachnospiraceae	100
PE32_ctg243	89962	100	35	31	46.6641	Complete	High-quality	Siphoviridae	Lachnospiraceae	100
CN03_ctg202	104941	122	21	63	42.5734	Complete	High-quality	unclassified	Lachnospiraceae	100
CN03_ctg384	150702	174	25	71	43.9689	Complete	High-quality	unclassified	Lachnospiraceae	100
CN08_ctg184	112120	152	22	42	40.4112	Complete	High-quality	unclassified	Lachnospiraceae	100
CN09_ctg205	66528	77	14	16	41.1751	Complete	High-quality	unclassified	Lachnospiraceae	100
CN15_ctg22	140190	146	19	64	33.5017	Complete	High-quality	unclassified	Lachnospiraceae	100
CN15_ctg368	53433	77	15	13	42.7826	Complete	High-quality	unclassified	Lachnospiraceae	100
CN15_ctg646	167593	185	21	82	37.1239	Complete	High-quality	unclassified	Lachnospiraceae	100
CN16_ctg426	74703	111	28	10	44.2579	Complete	High-quality	unclassified	Lachnospiraceae	100
CN17_ctg8	74822	83	20	25	39.3908	Complete	High-quality	unclassified	Lachnospiraceae	100
CN20_ctg329	151703	170	24	51	46.3537	Complete	High-quality	unclassified	Lachnospiraceae	100
CN21_ctg227	114975	135	14	66	41.4568	Complete	High-quality	unclassified	Lachnospiraceae	100
CN21_ctg783	78849	100	20	29	40.5535	Complete	High-quality	unclassified	Lachnospiraceae	100
CN26_ctg590	230753	245	23	118	42.8306	Complete	High-quality	unclassified	Lachnospiraceae	100
CN27_ctg142	46951	79	20	0	37.1643	Complete	High-quality	unclassified	Lachnospiraceae	100
CN28_ctg236	45597	72	19	0	40.7987	Complete	High-quality	unclassified	Lachnospiraceae	100
CN29_ctg1476	44328	79	20	2	39.1062	Complete	High-quality	unclassified	Lachnospiraceae	100
CN33_ctg170	224686	258	42	32	36.6009	Complete	High-quality	unclassified	Lachnospiraceae	100
CN33_ctg478	51183	75	19	9	40.9784	Complete	High-quality	unclassified	Lachnospiraceae	100
CN34_ctg392	141758	153	23	54	44.9696	Complete	High-quality	unclassified	Lachnospiraceae	100
CN34_ctg1217	59777	77	12	14	41.3637	Complete	High-quality	unclassified	Lachnospiraceae	100
CN35_ctg360	55939	95	20	1	36.5148	Complete	High-quality	unclassified	Lachnospiraceae	100
CN35_ctg556	151138	147	26	81	46.4337	Complete	High-quality	unclassified	Lachnospiraceae	100
CN35_ctg836	44204	78	18	1	45.4393	Complete	High-quality	unclassified	Lachnospiraceae	100
CN36_ctg238	150782	140	16	79	36.9646	Complete	High-quality	unclassified	Lachnospiraceae	100
CN36_ctg1175	86017	103	28	41	37.4972	Complete	High-quality	unclassified	Lachnospiraceae	100
CN37_ctg554	214097	225	24	118	44.9969	Complete	High-quality	unclassified	Lachnospiraceae	100
PE03_ctg90	44406	72	18	0	41.4651	Complete	High-quality	unclassified	Lachnospiraceae	100
PE04_ctg1644	74476	108	20	17	40.2438	Complete	High-quality	unclassified	Lachnospiraceae	100
PE05_ctg295	111343	135	19	58	41.2231	Complete	High-quality	unclassified	Lachnospiraceae	100
PE05_ctg376	170103	159	23	78	38.5255	Complete	High-quality	unclassified	Lachnospiraceae	100
PE05_ctg389	68732	87	19	25	41.3854	Complete	High-quality	unclassified	Lachnospiraceae	100
PE08_ctg887	188013	221	18	100	41.4445	Complete	High-quality	unclassified	Lachnospiraceae	100
PE08_ctg913	63813	83	12	13	38.3104	Complete	High-quality	unclassified	Lachnospiraceae	100
PE09_ctg663	45654	74	16	0	40.9406	Complete	High-quality	unclassified	Lachnospiraceae	100
PE11_ctg92	46726	45	2	22	43.3699	Complete	High-quality	unclassified	Lachnospiraceae	100
PE11_ctg95	124607	155	23	22	42.4278	Complete	High-quality	unclassified	Lachnospiraceae	100
PE12_ctg133	135517	154	27	46	46.6812	Complete	High-quality	unclassified	Lachnospiraceae	100
PE14_ctg48	120124	161	30	47	40.8969	Complete	High-quality	unclassified	Lachnospiraceae	100
PE22_ctg472	104113	119	20	52	36.8916	Complete	High-quality	unclassified	Lachnospiraceae	100
PE24_ctg233	131058	154	15	74	44.24	Complete	High-quality	unclassified	Lachnospiraceae	100
PE27_ctg212	111345	127	15	39	42.3647	Complete	High-quality	unclassified	Lachnospiraceae	100
PE27_ctg224	155904	166	19	89	36.9926	Complete	High-quality	unclassified	Lachnospiraceae	100
PE29_ctg1089	49601	67	19	14	40.5476	Complete	High-quality	unclassified	Lachnospiraceae	100
PE32_ctg417	97335	125	23	44	41.4424	Complete	High-quality	unclassified	Lachnospiraceae	100
PE34_ctg146	140665	146	23	45	47.011	Complete	High-quality	unclassified	Lachnospiraceae	100
PE34_ctg380	108166	119	17	44	35.5324	Complete	High-quality	unclassified	Lachnospiraceae	100
PE36_ctg509	151898	161	26	44	36.3896	Complete	High-quality	unclassified	Lachnospiraceae	100
PE38_ctg44	82994	107	26	28	36.2424	Complete	High-quality	unclassified	Lachnospiraceae	100
PE40_ctg280	73953	88	26	8	37.9863	Complete	High-quality	unclassified	Lachnospiraceae	100
CN14_ctg499	49755	79	20	1	48.0012	High-quality	High-quality	Myoviridae	Lachnospiraceae	98.59
CN35_ctg821	50085	78	24	0	45.313	High-quality	High-quality	Myoviridae	Lachnospiraceae	99.48
CN36_ctg727	57356	84	33	2	38.1965	High-quality	High-quality	Myoviridae	Lachnospiraceae	96.89
PE21_ctg322	80799	100	19	18	45.8384	High-quality	High-quality	Myoviridae	Lachnospiraceae	100
CN04_ctg86	39813	57	23	0	37.3798	High-quality	High-quality	Siphoviridae	Lachnospiraceae	100
CN04_ctg896	36556	51	15	0	36.3716	High-quality	High-quality	Siphoviridae	Lachnospiraceae	98.08
CN05_ctg390	41829	60	17	3	44.4094	High-quality	High-quality	Siphoviridae	Lachnospiraceae	97.9
CN07_ctg701	66986	77	18	15	38.3005	High-quality	High-quality	Siphoviridae	Lachnospiraceae	100
CN14_ctg592	42234	52	23	1	44.8312	High-quality	High-quality	Siphoviridae	Lachnospiraceae	100
CN25_ctg192	37811	51	21	0	35.3707	High-quality	High-quality	Siphoviridae	Lachnospiraceae	100
PE02_ctg216	32498	48	15	1	42.6734	High-quality	High-quality	Siphoviridae	Lachnospiraceae	90.15
PE14_ctg258	44572	68	20	2	44.6558	High-quality	High-quality	Siphoviridae	Lachnospiraceae	100
PE16_ctg58	39751	57	19	1	43.1939	High-quality	High-quality	Siphoviridae	Lachnospiraceae	100
PE26_ctg488	49292	64	17	8	42.9887	High-quality	High-quality	Siphoviridae	Lachnospiraceae	100
PE26_ctg793	64676	70	31	14	46.6881	High-quality	High-quality	Siphoviridae	Lachnospiraceae	100
PE36_ctg146	34276	50	15	1	35.9669	High-quality	High-quality	Siphoviridae	Lachnospiraceae	91.97
CN01_ctg392	13708	19	0	1	36.7231	High-quality	High-quality	unclassified	Lachnospiraceae	100
CN04_ctg246	50911	67	18	10	45.8152	High-quality	High-quality	unclassified	Lachnospiraceae	98.08
CN06_ctg460	58783	97	12	1	38.176	High-quality	High-quality	unclassified	Lachnospiraceae	100
CN18_ctg367	10834	17	1	1	40.696	High-quality	High-quality	unclassified	Lachnospiraceae	100
CN29_ctg1343	55527	97	21	1	39.696	High-quality	High-quality	unclassified	Lachnospiraceae	100
CN31_ctg53	45828	63	6	5	46.1508	High-quality	High-quality	unclassified	Lachnospiraceae	100
CN34_ctg47	117531	118	1	8	35.9497	High-quality	High-quality	unclassified	Lachnospiraceae	95.32
CN35_ctg520	10171	13	1	1	32.7598	High-quality	High-quality	unclassified	Lachnospiraceae	100
PE02_ctg617	14482	20	7	0	42.722	High-quality	High-quality	unclassified	Lachnospiraceae	91.52
PE05_ctg28	79226	138	23	4	38.4268	High-quality	High-quality	unclassified	Lachnospiraceae	100
PE22_ctg343	20648	25	1	2	36.0907	High-quality	High-quality	unclassified	Lachnospiraceae	98.04
PE28_ctg642	53185	85	21	6	47.4062	High-quality	High-quality	unclassified	Lachnospiraceae	98.92
PE33_ctg389	61537	110	17	4	35.9767	High-quality	High-quality	unclassified	Lachnospiraceae	100
PE35_ctg13	74741	72	1	15	40.449	High-quality	High-quality	unclassified	Lachnospiraceae	100
PE35_ctg379	45641	76	16	1	41.0245	High-quality	High-quality	unclassified	Lachnospiraceae	100
CN31_ctg194	7691	15	0	0	42.4912	High-quality	High-quality	unclassified	Lachnospiraceae	100
CN37_ctg7	6278	10	1	0	35.4253	High-quality	High-quality	unclassified	Lachnospiraceae	100
CN32_ctg21	76061	89	19	20	46.9715	High-quality	High-quality	Myoviridae	Lachnospiraceae	94.53
PE10_ctg250	102917	120	21	27	46.8756	High-quality	High-quality	Myoviridae	Lachnospiraceae	100
PE18_ctg80	86003	106	33	33	46.053	High-quality	High-quality	Myoviridae	Lachnospiraceae	93.88
PE22_ctg340	72669	95	21	23	40.5262	High-quality	High-quality	Myoviridae	Lachnospiraceae	91.55
PE28_ctg405	43878	59	14	4	46.5814	High-quality	High-quality	Myoviridae	Lachnospiraceae	100
PE36_ctg261	36729	64	18	2	36.9926	High-quality	High-quality	Myoviridae	Lachnospiraceae	97
CN01_ctg23	51947	67	17	7	41.9928	High-quality	High-quality	Siphoviridae	Lachnospiraceae	100
CN01_ctg142	37460	58	20	0	42.0235	High-quality	High-quality	Siphoviridae	Lachnospiraceae	98.98
CN04_ctg108	45268	70	18	3	43.3662	High-quality	High-quality	Siphoviridae	Lachnospiraceae	100
CN21_ctg568	40652	52	24	0	39.0977	High-quality	High-quality	Siphoviridae	Lachnospiraceae	95.4
CN26_ctg708	73645	98	40	2	48.3427	High-quality	High-quality	Siphoviridae	Lachnospiraceae	100
CN33_ctg32	96986	114	25	40	40.1542	High-quality	High-quality	Siphoviridae	Lachnospiraceae	100
[truncated: 6,519 more rows]

## Sheet: TS3
Table S3| Richness and diversity of the gut virome of all fecal samples.
Sample ID	Observations of vOTU	Shannon index	Simpson index
CN01	3629	3.72368	0.854212
CN02	4653	6.7054	0.99732
CN03	5063	6.94559	0.997912
CN04	4646	5.93876	0.991052
CN05	5528	6.42142	0.994772
CN06	5725	5.70877	0.986102
CN07	5803	6.71532	0.99462
CN08	5379	5.82887	0.977371
CN09	4732	6.24685	0.993601
CN10	5379	6.44723	0.994891
CN11	5852	6.4425	0.984242
CN12	4511	5.4436	0.977008
CN13	4118	5.51269	0.988906
CN14	4420	6.63182	0.996528
CN15	4053	6.32424	0.9949
CN16	4137	5.57777	0.98726
CN17	5782	6.43023	0.99333
CN18	5992	6.86463	0.997223
CN19	5246	6.31358	0.99494
CN20	4991	6.58787	0.995913
CN21	5816	7.11812	0.998122
CN22	5470	6.91044	0.997403
CN23	3335	4.99738	0.984544
CN24	3858	4.48933	0.973857
CN25	5065	6.74751	0.993329
CN26	4150	6.34131	0.995603
CN27	5705	7.10686	0.997895
CN28	5681	6.45027	0.995359
CN29	6000	6.73227	0.99598
CN30	4582	5.49601	0.987285
CN31	5371	6.03177	0.991055
CN32	5256	5.77761	0.989198
CN33	4489	5.58537	0.987218
CN34	5353	6.92337	0.9977
CN35	4944	6.79785	0.996668
CN36	5423	6.96781	0.997857
CN37	3756	6.3736	0.996225
PE01	5199	6.34599	0.994985
PE02	5040	6.60765	0.995666
PE03	5217	6.81344	0.997522
PE04	6195	7.07997	0.997263
PE05	4644	6.90365	0.997897
PE06	5429	6.39496	0.994939
PE07	6045	6.8836	0.997503
PE08	5669	5.99427	0.949028
PE09	5648	6.43117	0.994714
PE10	3208	5.2253	0.987901
PE11	3036	5.74049	0.991555
PE12	5153	6.32037	0.992087
PE13	4497	6.46286	0.995716
PE14	4598	5.60376	0.982979
PE15	2826	5.55232	0.988284
PE16	4086	5.33194	0.97924
PE17	5798	6.65062	0.996932
PE18	3729	5.88398	0.990327
PE19	5733	6.75804	0.996082
PE20	3655	4.73114	0.976205
PE21	4890	5.80106	0.990151
PE22	4423	6.42283	0.996303
PE23	5732	6.63976	0.996278
PE24	2685	5.22958	0.984496
PE25	3463	5.76529	0.992732
PE26	5615	6.92544	0.996858
PE27	4731	5.91707	0.989892
PE28	4937	6.83814	0.997559
PE29	6002	7.16642	0.998128
PE30	5306	5.46556	0.983615
PE31	3370	6.12961	0.995386
PE32	4246	6.33402	0.99499
PE33	5371	6.90311	0.997772
PE34	4282	6.00948	0.992758
PE35	5353	6.96425	0.997673
PE36	5512	6.87266	0.997682
PE37	3395	5.9092	0.993072
PE38	5178	6.67437	0.996855
PE39	3605	5.37088	0.985517
PE40	3787	5.21753	0.984255

## Sheet: TS4
Table S4| Comparison of the gut virome of PE patients and healthy controls at the family level.
Family	Avg. abundance in controls	Avg. abundance in patients	Fold change	Enriched in	P-value	q
Inoviridae	0.147439	0.344868	2.33906	PE	0.00485882	0.0213716
Phycodnaviridae	0.00160288	0.00341689	2.13172	PE	0.081908	0.120091
Drexlerviridae	0.00306801	0.0108588	3.53935	PE	0.0764716	0.117655
Quimbyviridae	0.335384	0.276868	1.21135	HC	0.161812	0.162341
Flandersviridae	0.151405	0.243251	1.60663	PE	0.217297	0.178806
Gratiaviridae	0.13476	0.000527618	255.411	HC	0.380186	0.204755
Podoviridae_crAss-like	1.12439	0.684408	1.64287	HC	0.342445	0.200477
Microviridae	0.0450003	0.0048765	9.22799	HC	0.332183	0.199182
unclassified	77.3393	79.2011	1.02407	PE	0.659168	0.223028
Siphoviridae	9.95289	9.2673	1.07398	HC	0.659168	0.223028
Myoviridae	8.65487	8.47043	1.02177	HC	0.659168	0.223028
unclassified_Caudovirales	0.156478	0.0994518	1.5734	HC	0.63728	0.222101
Autographiviridae	0.0066199	0.0112395	1.69784	PE	0.703805	0.22601
Bicaudaviridae	0.00281188	0.00670505	2.38454	PE	0.613882	0.221045
Podoviridae	1.94395	1.37467	1.41412	HC	0.772651	0.242752

## Sheet: TS5
Table S5| Comparison of the gut virome of PE patients and healthy controls at the vOTU level.
vOTU ID	Avg. abundance in controls	Avg. abundance in patients	Fold change	Enriched in	P-value	q
CN31_ctg1030	0.0111541	0.00369018	3.02264	HC	0.00131431	0.0497309
CN29_ctg470	0.00537773	0.00187188	2.8729	HC	0.000185887	0.0264063
CN02_ctg23	0.0208719	0.00450196	4.63617	HC	8.63147e-05	0.0260742
PE04_ctg38	0.0459162	0.00649886	7.06527	HC	0.000288498	0.0283096
CN20_ctg63	0.140318	0.0634895	2.2101	HC	0.000673127	0.0373851
CN17_ctg911	0.00310804	0.00114306	2.71905	HC	0.000707787	0.037992
CN26_ctg427	0.107236	0.0243961	4.39563	HC	5.4016e-05	0.0257133
CN27_ctg789	0.048359	0.0108775	4.44577	HC	5.63547e-05	0.0257538
PE08_ctg733	0.076058	0.0226648	3.35578	HC	8.64258e-05	0.0260749
CN27_ctg1201	0.0347055	0.00788794	4.39981	HC	0.000164617	0.0263687
CN12_ctg615	0.00796693	0.00191509	4.16008	HC	0.00018599	0.0264064
CN06_ctg617	0.0271054	0.00580692	4.66777	HC	0.000213888	0.0270115
CN11_ctg775	0.00209466	0.00123294	1.69891	HC	0.000240669	0.0274786
CN21_ctg894	0.0217507	0.00722711	3.0096	HC	0.000516797	0.034027
PE05_ctg481	0.0065462	0.00386417	1.69408	HC	0.000622719	0.0364232
CN03_ctg102	0.0216504	0.00859659	2.51849	HC	0.000780548	0.0392611
CN28_ctg560	0.00374273	0.000803716	4.65679	HC	0.000860143	0.0410134
CN31_ctg399	0.00591525	0.00279486	2.11648	HC	0.000877033	0.041362
CN28_ctg215	0.0170425	0.00532757	3.19893	HC	0.0012497	0.0487058
CN03_ctg129	0.179667	0.0409411	4.38842	HC	6.42249e-05	0.0258653
PE28_ctg668	0.0270935	0.00773353	3.50339	HC	9.60121e-05	0.0261362
PE28_ctg893	0.0225953	0.00670339	3.37072	HC	0.000108976	0.0262022
CN27_ctg843	0.13347	0.038061	3.50675	HC	0.000126285	0.0262695
CN21_ctg1055	0.114407	0.0396436	2.88587	HC	0.000752414	0.038716
CN31_ctg495	0.0053989	0.00134068	4.02699	HC	2.19775e-06	0.0137434
CN15_ctg636	0.0210942	0.00479695	4.39743	HC	4.13145e-05	0.0254241
CN20_ctg539	0.00642599	0.00176645	3.63781	HC	7.065e-05	0.0259399
CN31_ctg673	0.00310929	0.000640092	4.85757	HC	8.50899e-05	0.0260656
CN34_ctg172	0.0303828	0.00645738	4.70513	HC	9.22237e-05	0.0261135
PE23_ctg263	0.0156118	0.00370862	4.20962	HC	0.000107595	0.0261959
PE08_ctg593	0.0303299	0.00834943	3.63257	HC	0.000154849	0.026348
CN11_ctg1179	0.0167074	0.003965	4.21373	HC	0.000214073	0.0270151
CN28_ctg290	0.00237121	0.00037622	6.30272	HC	0.000247232	0.0275797
CN27_ctg1540	0.0240366	0.00713204	3.37022	HC	0.000365812	0.029371
PE31_ctg457	0.00301835	0.00144496	2.08888	HC	0.000366877	0.0293832
CN37_ctg65	0.0326313	0.00981858	3.32343	HC	0.000410937	0.030944
CN37_ctg381	0.0156635	0.0042669	3.67095	HC	0.000451922	0.0322372
CN01_ctg136	0.00982242	0.00303453	3.23688	HC	0.000477872	0.0329878
PE35_ctg763	0.000738083	0.000603795	1.22241	HC	0.000524838	0.0342299
CN37_ctg435	0.0132462	0.000776637	17.0559	HC	0.00065344	0.0370212
CN27_ctg606	0.00764118	0.00348392	2.19327	HC	0.000716993	0.0381464
CN21_ctg999	0.0104727	0.0023616	4.43457	HC	0.000734421	0.0384315
PE03_ctg48	0.100838	0.0323342	3.11861	HC	0.000752414	0.038716
CN12_ctg393	0.017022	0.00381002	4.46769	HC	0.000806636	0.0398562
PE12_ctg211	0.00297538	0.0015527	1.91626	HC	0.000989234	0.0438631
CN26_ctg403	0.0174997	0.00441266	3.9658	HC	0.00104413	0.0449915
PE05_ctg402	0.00943998	0.00423694	2.22802	HC	0.00111767	0.046407
CN01_ctg176	0.0127311	0.00586165	2.17194	HC	0.00114171	0.0468477
CN20_ctg148	0.00854245	0.000549062	15.5583	HC	0.00116315	0.047232
CN10_ctg563	0.000710677	8.64211e-06	82.2342	HC	0.000296765	0.0284352
CN25_ctg749	0.000434752	3.6873e-05	11.7905	HC	0.000727052	0.0383121
CN15_ctg317	0.00107941	0.000257535	4.19131	HC	0.000266457	0.0279431
CN29_ctg182	0.00308313	0.000231032	13.345	HC	0.000949575	0.0430062
CN17_ctg954	0.000769225	0	Inf	HC	0.00103758	0.0448602
CN28_ctg212	0.00852626	0.00126578	6.73597	HC	0.000969818	0.0434481
CN31_ctg998	0.00076798	0.000140578	5.463	HC	0.00058197	0.0355675
PE26_ctg100	0.0108526	0.00283	3.83484	HC	0.00126966	0.0490289
CN34_ctg1289	0.00480781	0.00185921	2.58595	HC	0.000660468	0.0371527
CN21_ctg567	0.0117427	0.00351273	3.34289	HC	0.000294813	0.0284061
CN20_ctg56	0.0828758	0.0265583	3.12052	HC	0.000313129	0.0286838
CN10_ctg359	0.00510865	0.000321486	15.8907	HC	0.000338242	0.029034
CN02_ctg72	0.0025182	0.000677541	3.71668	HC	0.000473203	0.0328563
CN03_ctg163	0.0124845	0.00549235	2.27307	HC	0.000723643	0.0382563
CN27_ctg1024	0.0177651	0.00545432	3.25706	HC	0.00102637	0.0446335
CN03_ctg809	0.0367191	0.00708192	5.18491	HC	0.000123501	0.0262599
CN27_ctg160	0.00133353	0.000132512	10.0635	HC	0.000597877	0.0359105
PE19_ctg31	0.0631637	0.0234426	2.6944	HC	0.000698782	0.0378383
CN34_ctg420	0.00357954	0.000976558	3.66547	HC	0.000392932	0.0303293
CN35_ctg185	0.00283274	0.000675813	4.19161	HC	0.00104119	0.0449326
CN02_ctg357	0.00493363	0.00127673	3.86428	HC	5.26392e-05	0.025688
CN35_ctg428	0.00225847	0.00068964	3.27485	HC	0.000271632	0.0280336
CN37_ctg99	0.00792022	0.00201822	3.92436	HC	0.000358575	0.0292869
CN26_ctg637	0.00817995	0.00199345	4.10342	HC	7.13365e-05	0.0259461
CN34_ctg247	0.0140578	0.00399323	3.52042	HC	9.03254e-05	0.0261014
CN02_ctg908	0.00759758	0.00213057	3.56599	HC	0.000100222	0.0261595
CN37_ctg55	0.0128707	0.00345281	3.72759	HC	0.000155112	0.0263486
CN37_ctg261	0.00989903	0.00279082	3.54699	HC	0.00020203	0.0267715
CN37_ctg480	0.0022865	0.000536387	4.26278	HC	0.000222078	0.0271645
CN35_ctg652	0.0157121	0.00441784	3.55651	HC	0.000283381	0.0282288
CN20_ctg741	0.00160572	0.000500666	3.20717	HC	0.000476517	0.0329498
CN26_ctg122	0.00331234	0.00104166	3.17986	HC	0.000633296	0.0366334
CN35_ctg803	0.00654745	0.00209715	3.12207	HC	0.000766023	0.0389251
CN02_ctg5	0.000469632	0.000101977	4.60528	HC	0.000883329	0.04149
PE02_ctg720	0.00235439	0.000804292	2.92728	HC	0.000979327	0.0436524
CN34_ctg244	0.00231764	0.000641244	3.61429	HC	7.88054e-05	0.0260161
CN25_ctg239	0.00138647	0.000384286	3.60793	HC	0.000122081	0.0262548
CN35_ctg527	0.0041943	0.00103417	4.05571	HC	0.000350369	0.0291878
CN26_ctg759	0.0022292	0.000408484	5.45725	HC	0.000755815	0.0387688
CN26_ctg210	0.00484332	0.00151698	3.19274	HC	0.000139358	0.0263093
CN35_ctg399	0.00592957	0.00168175	3.52583	HC	0.000145776	0.0263263
CN02_ctg738	0.00374647	0.00108257	3.46073	HC	0.000151341	0.0263399
PE28_ctg1084	0.00183929	0.000387166	4.75064	HC	0.00052071	0.0341262
CN35_ctg271	0.0544007	0.0342971	1.58616	HC	0.000920637	0.0423574
CN18_ctg121	0.0119694	0.000188398	63.5325	HC	0.000270669	0.028017
CN31_ctg450	0.0019894	0.00022988	8.65407	HC	0.000359076	0.0292928
CN07_ctg676	0.0146078	6.568e-05	222.409	HC	0.000128148	0.0262756
CN37_ctg373	0.00716096	0.00189032	3.78823	HC	0.000171588	0.026382
CN31_ctg616	0.00118654	0.000216053	5.49189	HC	0.000871892	0.0412567
CN31_ctg1021	0.00663901	0.000733427	9.05204	HC	0.00032657	0.0288769
CN31_ctg285	0.00518776	0.0021974	2.36086	HC	0.000175169	0.0263885
CN02_ctg398	0.00312112	0.000224695	13.8905	HC	0.000203137	0.0267949
CN26_ctg691	0.00659042	0.00170768	3.85928	HC	0.000238412	0.0274427
CN25_ctg532	0.00360757	0.000231608	15.5762	HC	0.000295201	0.0284119
PE05_ctg14	0.002213	0.00107681	2.05515	HC	0.000435553	0.0317374
CN34_ctg887	0.00248394	0.000751287	3.30625	HC	0.000455979	0.0323578
PE05_ctg946	0.00192151	0.00133549	1.4388	HC	0.000529074	0.0343352
PE33_ctg565	0.000661471	0.000551943	1.19844	HC	0.000586076	0.0356572
PE40_ctg245	0.10602	0.00892269	11.8821	HC	0.000665345	0.037243
CN12_ctg469	0.000796008	7.25937e-05	10.9653	HC	0.00076638	0.0389305
PE28_ctg1225	0.00401118	0.00152101	2.63718	HC	0.000827673	0.040321
CN25_ctg306	0.0114437	0.000405603	28.2141	HC	0.00105406	0.045189
PE28_ctg1236	0.00214137	0.000359512	5.95634	HC	0.00126525	0.0489581
CN26_ctg797	0.00349857	0.000103705	33.7357	HC	0.000417383	0.0311569
CN27_ctg125	0.0123736	0.00274934	4.50058	HC	2.39291e-05	0.0245687
CN34_ctg310	0.0317519	0.00611688	5.19086	HC	3.53498e-05	0.0252191
CN34_ctg124	0.0202309	0.00468863	4.31489	HC	0.00032288	0.0288252
PE28_ctg168	0.00274803	0.00224868	1.22207	HC	0.000236122	0.0274057
CN28_ctg749	0.0042952	0.000663138	6.47709	HC	1.99375e-05	0.0241806
CN14_ctg108	0.000913105	0.000636059	1.43557	HC	5.91846e-05	0.0257971
CN11_ctg606	0.00444469	0.000804868	5.52226	HC	9.28586e-05	0.0261178
CN34_ctg10	0.00186109	0.000391775	4.7504	HC	0.000104647	0.026182
CN26_ctg359	0.0106558	0.00327017	3.25848	HC	0.000133991	0.0262939
CN27_ctg672	0.00145063	0.000613013	2.36639	HC	0.000148755	0.0263337
PE05_ctg377	0.00191341	0.000464945	4.11534	HC	0.000170907	0.0263808
CN15_ctg346	0.00551911	0.000589968	9.35494	HC	0.000227445	0.0272597
CN31_ctg884	0.000533163	0.000130208	4.09471	HC	0.000242569	0.0275083
CN35_ctg440	0.00222857	0.000403298	5.52587	HC	0.000334406	0.0289834
CN20_ctg457	0.000163811	1.38274e-05	11.8468	HC	0.000348851	0.0291691
CN31_ctg80	0.00548112	0.00214151	2.55946	HC	0.000400003	0.0305744
CN34_ctg1093	0.000643409	7.25937e-05	8.86315	HC	0.000504243	0.0337025
CN34_ctg116	0.00571718	0.00118454	4.82648	HC	0.000524889	0.0342311
PE18_ctg256	0.00997065	0.0033468	2.97916	HC	0.000588885	0.0357181
CN35_ctg694	0.00220989	0.000913183	2.41998	HC	0.000615538	0.0362778
CN35_ctg334	0.00554091	0.00299305	1.85126	HC	0.00071154	0.0380553
CN34_ctg1087	0.00609027	0.00187073	3.25556	HC	0.00085278	0.040859
CN21_ctg1241	0.0106969	0.00454171	2.35526	HC	0.000854307	0.0408911
CN11_ctg294	0.00168046	0.000720176	2.33341	HC	0.00112159	0.0464797
PE35_ctg305	0.00785856	0.00539555	1.45649	HC	0.00128584	0.0492866
PE24_ctg115	0.000330736	0.00128652	3.88988	PE	0.000286825	0.0282835
PE24_ctg363	0.000251633	0.000957545	3.80532	PE	0.00042191	0.0313041
PE33_ctg304	0.000951722	0.00124504	1.3082	PE	0.000228714	0.0272816
CN31_ctg932	0.00195701	0.00217666	1.11224	PE	0.000869905	0.0412158
PE35_ctg271	0.000556209	0.000958122	1.72259	PE	0.00107534	0.0456051
CN25_ctg949	0.00589905	0.00662677	1.12336	PE	0.000158292	0.0263556
PE21_ctg208	0.0103705	0.0160674	1.54933	PE	0.00102676	0.0446415
CN14_ctg94	0.00419617	0.00845717	2.01545	PE	0.000738256	0.0384929
CN17_ctg759	0.0291876	0.0669285	2.29305	PE	0.000766576	0.0389335
PE20_ctg235	0.0771505	0.167584	2.17217	PE	0.000968461	0.0434188
PE08_ctg1113	0.038868	0.088365	2.27346	PE	0.00126534	0.0489595
PE03_ctg94	0.0227784	0.0752601	3.30401	PE	0.00131394	0.0497252
PE17_ctg116	0.00866266	0.0239588	2.76576	PE	0.000179012	0.0263951
PE11_ctg295	0.0352872	0.0588262	1.66707	PE	0.000332082	0.0289522
PE13_ctg62	0.00993204	0.0304237	3.06319	PE	6.5621e-06	0.0202866
CN32_ctg415	0.0149871	0.0289269	1.93011	PE	0.000301089	0.0284986
PE35_ctg108	0.000455307	0.000581902	1.27804	PE	0.000482789	0.0331246
PE06_ctg184	0.0285666	0.0624513	2.18617	PE	0.000568671	0.0352714
PE24_ctg313	0.000235439	0.000971373	4.12579	PE	0.00067971	0.0375036
PE27_ctg529	0.000544998	0.00542033	9.9456	PE	0.00126793	0.0490012

## Sheet: TS6
Table S6| Detailed information of the KEGG-annotated genes of 27 PE-associated vOTUs.
vOTU ID	Gene ID	start	end	strand	Gene type by CheckV	KO ID	KO description	AMG (Y/N)	Type
CN02_ctg23	CN02_ctg23_1	3	545	-1	viral	K01889	phenylalanyl-tRNA synthetase alpha chain	N
CN02_ctg23	CN02_ctg23_3	3588	6881	1	microbial	K21573	TonB-dependent starch-binding outer membrane protein SusC	N
CN02_ctg23	CN02_ctg23_4	6928	8238	1	microbial	K21572	starch-binding outer membrane protein, SusD/RagB family	N
CN02_ctg23	CN02_ctg23_5	8356	9552	1	microbial	K08223	MFS transporter, FSR family, fosmidomycin resistance protein	N
CN02_ctg23	CN02_ctg23_6	9623	10402	-1	microbial	K08717	urea transporter	N
CN02_ctg23	CN02_ctg23_8	10916	12007	-1	microbial	K07504	predicted type IV restriction endonuclease	N
CN02_ctg23	CN02_ctg23_23	19381	21069	1	viral	K14440	SWI/SNF-related matrix-associated actin-dependent regulator of chromatin subfamily A-like protein 1	N
CN02_ctg23	CN02_ctg23_36	28678	29226	1	viral	K23398	activating signal cointegrator 1	N
CN02_ctg23	CN02_ctg23_39	31095	31859	1	viral	K03497	ParB family transcriptional regulator, chromosome partitioning protein	N
CN02_ctg23	CN02_ctg23_42	33247	34563	1	viral	K06909	phage terminase large subunit	N
CN02_ctg23	CN02_ctg23_50	42094	43230	1	viral	K01358	ATP-dependent Clp protease, protease subunit	N
CN02_ctg23	CN02_ctg23_64	53945	54538	1	viral	K14060	putative DNA-invertase from lambdoid prophage Rac	N
CN02_ctg23	CN02_ctg23_66	55270	55794	1	viral	K22918	typhoid toxin secretion A	N
CN03_ctg129	CN03_ctg129_2	1283	2158	1	microbial	K02508	AraC family transcriptional regulator, 4-hydroxyphenylacetate 3-monooxygenase operon regulatory protein	N
CN03_ctg129	CN03_ctg129_3	2200	2850	1	microbial	K02855	AraC family transcriptional regulator, L-rhamnose operon regulatory protein RhaS	N
CN03_ctg129	CN03_ctg129_5	5090	6091	1	microbial	K00648	3-oxoacyl-	Y	Fatty acid biosynthesis
CN03_ctg129	CN03_ctg129_6	6233	7735	1	viral	K01915	glutamine synthetase	Y
CN03_ctg129	CN03_ctg129_7	7797	9491	-1	microbial	K04034	anaerobic magnesium-protoporphyrin IX monomethyl ester cyclase	Y
CN03_ctg129	CN03_ctg129_8	10116	11261	-1	microbial	K07282	gamma-polyglutamate biosynthesis protein CapA	N
CN03_ctg129	CN03_ctg129_9	11269	12150	-1	microbial	K01491	methylenetetrahydrofolate dehydrogenase (NADP+) / methenyltetrahydrofolate cyclohydrolase	Y
CN03_ctg129	CN03_ctg129_10	12162	13484	-1	viral	K03106	signal recognition particle subunit SRP54	N
CN03_ctg129	CN03_ctg129_11	13678	15144	-1	microbial	K01133	choline-sulfatase	N
CN03_ctg129	CN03_ctg129_12	15278	17341	-1	viral	K03628	transcription termination factor Rho	N
CN03_ctg129	CN03_ctg129_14	18471	19790	-1	viral	K04075	tRNA(Ile)-lysidine synthase	N
CN03_ctg129	CN03_ctg129_15	20024	22558	1	viral	K04759	ferrous iron transport protein B	N
CN03_ctg129	CN03_ctg129_17	23043	23579	1	viral	K02199	cytochrome c biogenesis protein CcmG, thiol:disulfide interchange protein DsbE	N
CN03_ctg129	CN03_ctg129_20	24603	24980	-1	microbial	K01759	lactoylglutathione lyase	Y
CN03_ctg129	CN03_ctg129_23	27032	27736	-1	microbial	K06911	quercetin 2,3-dioxygenase	N
CN03_ctg129	CN03_ctg129_24	27834	28835	-1	viral	K03778	D-lactate dehydrogenase	Y
CN03_ctg129	CN03_ctg129_25	29071	30396	1	microbial	K06076	long-chain fatty acid transport protein	N
CN03_ctg129	CN03_ctg129_27	31934	33061	-1	viral	K01183	chitinase	Y	Carbohydrate-active enzyme
CN03_ctg129	CN03_ctg129_29	34037	35827	-1	viral	K21572	starch-binding outer membrane protein, SusD/RagB family	N
CN03_ctg129	CN03_ctg129_30	35843	39076	-1	microbial	K21573	TonB-dependent starch-binding outer membrane protein SusC	N
CN03_ctg129	CN03_ctg129_31	39699	40379	1	microbial	K09125	queuosine precursor transporter	N
CN03_ctg129	CN03_ctg129_32	40492	41148	1	viral	K06920	7-cyano-7-deazaguanine synthase	Y	Folate biosynthesis
CN03_ctg129	CN03_ctg129_33	41180	41635	1	viral	K09457	7-cyano-7-deazaguanine reductase	Y	Folate biosynthesis
CN03_ctg129	CN03_ctg129_34	41991	43271	-1	microbial	K01689	enolase	Y
CN03_ctg129	CN03_ctg129_35	43552	45942	1	microbial	K02014	iron complex outermembrane recepter protein	N
CN03_ctg129	CN03_ctg129_37	47431	48612	1	microbial	K00380	sulfite reductase (NADPH) flavoprotein alpha-component	Y	Sulfur metabolism
CN03_ctg129	CN03_ctg129_39	48809	49399	1	microbial	K15876	cytochrome c nitrite reductase small subunit	Y
CN03_ctg129	CN03_ctg129_40	49592	51073	1	microbial	K03385	nitrite reductase (cytochrome c-552)	Y
CN03_ctg129	CN03_ctg129_44	54525	55214	-1	viral	K21563	CRP/FNR family transcriptional regulator, dissimilatory nitrate respiration regulator	N
CN03_ctg129	CN03_ctg129_45	55267	55905	-1	viral	K21563	CRP/FNR family transcriptional regulator, dissimilatory nitrate respiration regulator	N
CN03_ctg129	CN03_ctg129_46	56088	57737	1	microbial	K05601	hydroxylamine reductase	Y
CN03_ctg129	CN03_ctg129_47	57773	58648	-1	microbial	K00852	ribokinase	Y
CN03_ctg129	CN03_ctg129_48	58793	59851	1	viral	K13985	N-acyl-phosphatidylethanolamine-hydrolysing phospholipase D	N
CN03_ctg129	CN03_ctg129_49	59927	60760	1	viral	K10563	formamidopyrimidine-DNA glycosylase	N
CN03_ctg129	CN03_ctg129_52	62467	63429	1	viral	K06384	stage II sporulation protein M	N
CN03_ctg129	CN03_ctg129_56	66210	67184	1	viral	K03924	MoxR-like ATPase	N
CN03_ctg129	CN03_ctg129_58	68648	69547	1	viral	K02508	AraC family transcriptional regulator, 4-hydroxyphenylacetate 3-monooxygenase operon regulatory protein	N
CN03_ctg129	CN03_ctg129_59	69592	70374	1	viral	K21064	5-amino-6-(5-phospho-D-ribitylamino)uracil phosphatase	Y
CN03_ctg129	CN03_ctg129_60	71063	71299	1		K03827	putative acetyltransferase	N
CN03_ctg129	CN03_ctg129_63	72587	73444	1	viral	K01433	formyltetrahydrofolate deformylase	Y
CN03_ctg129	CN03_ctg129_64	73534	74124	1	viral	K02501	imidazole glycerol-phosphate synthase subunit HisH	Y
CN03_ctg129	CN03_ctg129_65	74145	74867	1	viral	K01814	phosphoribosylformimino-5-aminoimidazole carboxamide ribotide isomerase	Y
CN03_ctg129	CN03_ctg129_66	74917	75672	1	microbial	K02500	imidazole glycerol-phosphate synthase subunit HisF	Y
CN03_ctg129	CN03_ctg129_67	75794	76399	1	viral	K11755	phosphoribosyl-AMP cyclohydrolase / phosphoribosyl-ATP pyrophosphohydrolase	Y
CN03_ctg129	CN03_ctg129_68	76423	77130	1	viral	K09812	cell division transport system ATP-binding protein	N
CN03_ctg129	CN03_ctg129_69	77254	78573	1	microbial	K00928	aspartate kinase	Y
CN03_ctg129	CN03_ctg129_71	78727	79887	1	viral	K01586	diaminopimelate decarboxylase	Y
CN03_ctg129	CN03_ctg129_72	80030	80512	1	viral	K02217	ferritin	N
CN03_ctg129	CN03_ctg129_73	80654	81841	-1	microbial	K00639	glycine C-acetyltransferase	Y
CN03_ctg129	CN03_ctg129_74	81995	82951	1	viral	K15789	threonine 3-dehydrogenase	Y
CN03_ctg129	CN03_ctg129_76	83838	84824	1	microbial	K00075	UDP-N-acetylmuramate dehydrogenase	Y
CN03_ctg129	CN03_ctg129_77	84895	85662	1	viral	K06167	phosphoribosyl 1,2-cyclic phosphate phosphodiesterase	Y
CN03_ctg129	CN03_ctg129_79	87537	87905	-1		K03111	single-strand DNA-binding protein	N
CN03_ctg129	CN03_ctg129_80	88093	89217	1	viral	K02338	DNA polymerase III subunit beta	N
CN03_ctg129	CN03_ctg129_81	89356	90126	1	viral	K02342	DNA polymerase III subunit epsilon	N
CN03_ctg129	CN03_ctg129_82	90127	91356	1	microbial	K13038	phosphopantothenoylcysteine decarboxylase / phosphopantothenate---cysteine ligase	Y
CN03_ctg129	CN03_ctg129_83	91383	93053	1	viral	K03631	DNA repair protein RecN (Recombination protein N)	N
CN03_ctg129	CN03_ctg129_84	93082	93822	1	microbial	K03218	23S rRNA (guanosine2251-2'-O)-methyltransferase	N
CN03_ctg129	CN03_ctg129_86	95755	96129	1	microbial	K09022	2-iminobutanoate/2-iminopropanoate deaminase	N
CN03_ctg129	CN03_ctg129_87	96097	97350	-1	microbial	K11754	dihydrofolate synthase / folylpolyglutamate synthase	Y	Folate biosynthesis
CN03_ctg129	CN03_ctg129_88	97519	98844	1	viral	K07175	PhoH-like ATPase	N
CN03_ctg129	CN03_ctg129_89	99029	100933	1	viral	K15912	UDP-N-acetylglucosamine 4,6-dehydratase	Y
CN03_ctg129	CN03_ctg129_90	101028	102005	-1	microbial	K00226	dihydroorotate dehydrogenase (fumarate)	Y
CN03_ctg129	CN03_ctg129_91	102024	102689	-1	microbial	K06997	PLP dependent protein	N
CN03_ctg129	CN03_ctg129_94	104631	105164	1	microbial	K02601	transcription termination/antitermination protein NusG	N
CN03_ctg129	CN03_ctg129_96	105806	107347	1	microbial	K19418	membrane protein EpsK	N
CN03_ctg129	CN03_ctg129_97	107538	108821	1	viral	K02474	UDP-N-acetyl-D-glucosamine/UDP-N-acetyl-D-galactosamine dehydrogenase	Y
CN03_ctg129	CN03_ctg129_98	108874	109800	1	viral	K19354	heptose III glucuronosyltransferase	Y	Lipopolysaccharide biosynthesis
CN03_ctg129	CN03_ctg129_100	111148	111984	1	viral	K19423	glycosyltransferase EpsE	N
CN03_ctg129	CN03_ctg129_101	112236	113384	1	viral	K23104	O111-antigen biosynthesis galactosyltransferase	Y
CN03_ctg129	CN03_ctg129_105	117538	118170	1	microbial	K15915	undecaprenyl phosphate N,N'-diacetylbacillosamine 1-phosphate transferase	N
CN03_ctg129	CN03_ctg129_106	118179	119087	1	viral	K05396	D-cysteine desulfhydrase	Y
CN03_ctg129	CN03_ctg129_107	119103	120125	1	viral	K01955	carbamoyl-phosphate synthase large subunit	Y
CN03_ctg129	CN03_ctg129_108	120731	121972	1	microbial	K19430	pyridoxal phosphate-dependent aminotransferase EpsN	N
CN03_ctg129	CN03_ctg129_109	122202	122795	1	viral	K14060	putative DNA-invertase from lambdoid prophage Rac	N
CN03_ctg129	CN03_ctg129_111	123585	124085	1	microbial	K11065	thioredoxin-dependent peroxiredoxin	N
CN03_ctg129	CN03_ctg129_112	124176	124814	-1	viral	K01077	alkaline phosphatase	Y
CN03_ctg129	CN03_ctg129_114	126260	127999	-1	viral	K01886	glutaminyl-tRNA synthetase	N
CN03_ctg129	CN03_ctg129_115	128074	128892	-1	microbial	K02040	phosphate transport system substrate-binding protein	N
CN03_ctg129	CN03_ctg129_117	129150	130334	1	microbial	K02037	phosphate transport system permease protein	N
CN03_ctg129	CN03_ctg129_118	130347	131207	1	viral	K02038	phosphate transport system permease protein	N
CN03_ctg129	CN03_ctg129_119	131225	131980	1	viral	K02036	phosphate transport system ATP-binding protein	N
CN03_ctg129	CN03_ctg129_120	132041	132736	1	microbial	K02039	phosphate transport system protein	N
CN03_ctg129	CN03_ctg129_121	133089	133691	1	viral	K00793	riboflavin synthase	Y
CN03_ctg129	CN03_ctg129_123	133921	135240	-1	microbial	K07058	membrane protein	N
CN03_ctg129	CN03_ctg129_124	135819	137090	1	viral	K20742	gamma-D-glutamyl-L-lysine dipeptidyl-peptidase	N
CN03_ctg129	CN03_ctg129_125	137222	138394	1	microbial	K19802	L-Ala-D/L-Glu epimerase	N
CN03_ctg129	CN03_ctg129_127	140073	141602	1	viral	K04771	serine protease Do	N
CN03_ctg129	CN03_ctg129_128	141795	142655	1	viral	K03086	RNA polymerase primary sigma factor	N
CN03_ctg129	CN03_ctg129_129	142853	144118	1	viral	K04763	integrase/recombinase XerD	N
CN03_ctg129	CN03_ctg129_148	156580	157752	1	viral	K19789	DNA repair protein RadD	N
CN03_ctg129	CN03_ctg129_152	159439	159993	1	viral	K02315	DNA replication protein DnaC	N
CN03_ctg129	CN03_ctg129_154	160560	161303	1	viral	K00571	site-specific DNA-methyltransferase (adenine-specific)	N
CN03_ctg129	CN03_ctg129_160	163035	163802	-1	viral	K07451	5-methylcytosine-specific restriction enzyme A	N
CN03_ctg129	CN03_ctg129_161	163854	164666	1	viral	K00390	phosphoadenosine phosphosulfate reductase	Y	Sulfur metabolism
CN03_ctg129	CN03_ctg129_162	164686	165177	-1	viral	K03789	unknown	N
CN03_ctg129	CN03_ctg129_164	165431	165976	1	viral	K23398	activating signal cointegrator 1	N
CN03_ctg129	CN03_ctg129_189	176211	177488	1	viral	K06909	phage terminase large subunit	N
CN03_ctg129	CN03_ctg129_191	179077	179370	1	viral	K19166	mRNA interferase HigB	N
CN03_ctg129	CN03_ctg129_192	179375	179740	1	viral	K18831	HTH-type transcriptional regulator / antitoxin HigA	N
CN03_ctg129	CN03_ctg129_207	189947	190195	-1	viral	K15773	HTH-type transcriptional regulator / antitoxin HipB	N
CN03_ctg129	CN03_ctg129_208	190288	191136	1	viral	K06223	DNA adenine methylase	N
CN03_ctg129	CN03_ctg129_213	193931	194191	-1	viral	K07729	putative transcriptional regulator	N
CN03_ctg129	CN03_ctg129_220	196180	197076	1	viral	K07741	anti-repressor protein	N
CN03_ctg809	CN03_ctg809_13	11095	12369	-1	viral	K01358	ATP-dependent Clp protease, protease subunit	N
CN03_ctg809	CN03_ctg809_21	19704	21020	-1	viral	K06909	phage terminase large subunit	N
CN03_ctg809	CN03_ctg809_24	22408	23172	-1	viral	K03497	ParB family transcriptional regulator, chromosome partitioning protein	N
CN03_ctg809	CN03_ctg809_27	24631	25146	-1	viral	K11934	outer membrane protein X	N
CN03_ctg809	CN03_ctg809_29	26209	27057	-1	microbial	K03442	small conductance mechanosensitive channel	N
CN03_ctg809	CN03_ctg809_36	32896	34635	-1	viral	K00558	DNA (cytosine-5)-methyltransferase 1	Y
CN03_ctg809	CN03_ctg809_42	36484	38172	-1	viral	K14440	SWI/SNF-related matrix-associated actin-dependent regulator of chromatin subfamily A-like protein 1	N
CN03_ctg809	CN03_ctg809_59	46670	47761	1	microbial	K07504	predicted type IV restriction endonuclease	N
CN03_ctg809	CN03_ctg809_61	48417	49103	1	viral	K03832	periplasmic protein TonB	N
CN03_ctg809	CN03_ctg809_62	49420	50064	1	microbial	K00275	pyridoxamine 5'-phosphate oxidase	Y
CN03_ctg809	CN03_ctg809_64	51200	51916	-1	microbial	K01057	6-phosphogluconolactonase	Y
CN03_ctg809	CN03_ctg809_65	51913	53412	-1	viral	K00036	glucose-6-phosphate 1-dehydrogenase	Y
CN03_ctg809	CN03_ctg809_66	53427	54908	-1	viral	K00033	6-phosphogluconate dehydrogenase	Y
CN03_ctg809	CN03_ctg809_67	55031	56191	1	microbial	K05612	solute carrier family 1 (neuronal/epithelial high affinity glutamate transporter), member 1	N
CN03_ctg809	CN03_ctg809_68	56266	57342	1	viral	K01711	GDPmannose 4,6-dehydratase	Y
CN03_ctg809	CN03_ctg809_69	57369	58445	1	viral	K02377	GDP-L-fucose synthase	Y
CN03_ctg809	CN03_ctg809_71	60919	62640	1	microbial	K01897	long-chain acyl-CoA synthetase	Y	Fatty acid biosynthesis
CN03_ctg809	CN03_ctg809_72	62695	64242	1	microbial	K01134	arylsulfatase A	Y
CN03_ctg809	CN03_ctg809_74	65540	67528	-1	microbial	K04041	fructose-1,6-bisphosphatase III	Y
CN03_ctg809	CN03_ctg809_75	67583	69253	-1	microbial	K07085	putative transport protein	N
CN03_ctg809	CN03_ctg809_76	69347	70360	-1	viral	K03306	inorganic phosphate transporter, PiT family	N
CN03_ctg809	CN03_ctg809_77	70373	71020	-1	viral	K07220	uncharacterized protein	N
CN03_ctg809	CN03_ctg809_81	73758	74342	1	microbial	K21562	CRP/FNR family transcriptional regulator, anaerobic regulatory protein	N
CN03_ctg809	CN03_ctg809_82	74487	75413	1	viral	K04763	integrase/recombinase XerD	N
CN03_ctg809	CN03_ctg809_83	75917	77320	1	microbial	K13656	undecaprenyl-phosphate glucose phosphotransferase	N
CN03_ctg809	CN03_ctg809_84	77359	78189	1	microbial	K01991	polysaccharide biosynthesis/export protein	N
CN03_ctg809	CN03_ctg809_85	78242	80638	1	viral	K16692	tyrosine-protein kinase Etk/Wzc	N
CN03_ctg809	CN03_ctg809_86	80810	81349	1	microbial	K02601	transcription termination/antitermination protein NusG	N
CN03_ctg809	CN03_ctg809_87	81339	81788	-1	viral	K01447	N-acetylmuramoyl-L-alanine amidase	N
CN03_ctg809	CN03_ctg809_98	90754	92094	1	viral	K03328	polysaccharide transporter, PST family	N
CN03_ctg809	CN03_ctg809_99	92099	93037	1	microbial	K00441	coenzyme F420 hydrogenase subunit beta	Y
CN03_ctg809	CN03_ctg809_100	93095	93667	1	microbial	K13663	acyltransferase	N
CN07_ctg676	CN07_ctg676_3	743	1051	1	viral	K08640	zinc D-Ala-D-Ala carboxypeptidase	N
CN18_ctg121	CN18_ctg121_6	1755	2180	1	viral	K03088	RNA polymerase sigma-70 factor, ECF subfamily	N
CN18_ctg121	CN18_ctg121_8	3161	3940	1	viral	K07741	anti-repressor protein	N
CN18_ctg121	CN18_ctg121_10	4273	4686	1	viral	K07474	phage terminase small subunit	N
CN18_ctg121	CN18_ctg121_43	27323	27610	1	microbial	K07473	DNA-damage-inducible protein J	N
CN18_ctg121	CN18_ctg121_44	27610	27888	1	microbial	K19157	mRNA interferase YafQ	N
CN18_ctg121	CN18_ctg121_47	28616	29164	1	viral	K01448	N-acetylmuramoyl-L-alanine amidase	N
CN20_ctg63	CN20_ctg63_3	2227	3708	-1	microbial	K19294	alginate O-acetyltransferase complex protein AlgI	N
CN20_ctg63	CN20_ctg63_7	6505	9675	-1	viral	K03296	hydrophobic/amphiphilic exporter-1 (mainly G- bacteria), HAE1 family	N
CN20_ctg63	CN20_ctg63_8	9757	10779	-1	viral	K03585	membrane fusion protein, multidrug efflux system	N
CN20_ctg63	CN20_ctg63_9	10803	12128	-1	microbial	K12340	outer membrane protein	N
CN20_ctg63	CN20_ctg63_10	12165	12794	-1	viral	K22108	TetR/AcrR family transcriptional regulator, cholesterol catabolism regulator	N
CN20_ctg63	CN20_ctg63_11	12848	13615	-1	microbial	K00677	UDP-N-acetylglucosamine acyltransferase	Y	Lipopolysaccharide biosynthesis
CN20_ctg63	CN20_ctg63_12	13639	15039	-1	viral	K18139	outer membrane protein, multidrug efflux system	N
CN20_ctg63	CN20_ctg63_13	15036	18254	-1	microbial	K03296	hydrophobic/amphiphilic exporter-1 (mainly G- bacteria), HAE1 family	N
CN20_ctg63	CN20_ctg63_14	18308	19519	-1	viral	K03585	membrane fusion protein, multidrug efflux system	N
CN20_ctg63	CN20_ctg63_15	20475	22790	-1	microbial	K12373	hexosaminidase	Y	Carbohydrate-active enzyme
CN20_ctg63	CN20_ctg63_18	27276	28313	1	viral	K04763	integrase/recombinase XerD	N
CN20_ctg63	CN20_ctg63_20	29002	29763	-1		K01173	endonuclease G, mitochondrial	N
CN20_ctg63	CN20_ctg63_22	29847	32834	-1	viral	K01537	P-type Ca2+ transporter type 2C	N
CN20_ctg63	CN20_ctg63_34	45444	46646	-1	viral	K04763	integrase/recombinase XerD	N
CN20_ctg63	CN20_ctg63_40	50105	50416	1	viral	K21902	MerR family transcriptional regulator, repressor of the yfmOP operon	N
CN20_ctg63	CN20_ctg63_41	50447	50752	1	viral	K21902	MerR family transcriptional regulator, repressor of the yfmOP operon	N
CN20_ctg63	CN20_ctg63_45	52312	52689	1	viral	K21902	MerR family transcriptional regulator, repressor of the yfmOP operon	N
CN20_ctg63	CN20_ctg63_50	57991	59208	-1	viral	K04763	integrase/recombinase XerD	N
CN20_ctg63	CN20_ctg63_51	59228	60457	-1	viral	K04763	integrase/recombinase XerD	N
CN20_ctg63	CN20_ctg63_53	62018	62392	1	viral	K07733	prophage regulatory protein	N
CN20_ctg63	CN20_ctg63_64	72942	73700	1	viral	K00571	site-specific DNA-methyltransferase (adenine-specific)	N
CN20_ctg63	CN20_ctg63_71	78317	79129	1	viral	K00571	site-specific DNA-methyltransferase (adenine-specific)	N
CN20_ctg63	CN20_ctg63_78	84845	85756	1	microbial	K09144	uncharacterized protein	N
CN20_ctg63	CN20_ctg63_79	85816	86265	1	viral	K03789	unknown	N
CN20_ctg63	CN20_ctg63_80	86262	87125	1	microbial	K02508	AraC family transcriptional regulator, 4-hydroxyphenylacetate 3-monooxygenase operon regulatory protein	N
CN20_ctg63	CN20_ctg63_81	86984	88651	-1	viral	K07057	N4-bis(aminopropyl)spermidine synthase	N
CN20_ctg63	CN20_ctg63_84	90353	91252	-1	microbial	K18954	AraC family transcriptional regulator, transcriptional activator of pobA	N
CN20_ctg63	CN20_ctg63_85	91518	92705	1	microbial	K05275	pyridoxine 4-dehydrogenase	Y
CN20_ctg63	CN20_ctg63_87	93854	94051	1	microbial	K03116	sec-independent protein translocase protein TatA	N
CN20_ctg63	CN20_ctg63_88	94053	94856	1	viral	K03118	sec-independent protein translocase protein TatC	N
CN20_ctg63	CN20_ctg63_94	96914	98194	1	microbial	K07154	serine/threonine-protein kinase HipA	N
CN20_ctg63	CN20_ctg63_97	100357	102111	-1	viral	K03497	ParB family transcriptional regulator, chromosome partitioning protein	N
CN20_ctg63	CN20_ctg63_100	103144	103899	-1	viral	K03496	chromosome partitioning protein	N
CN20_ctg63	CN20_ctg63_101	104146	104559	-1	viral	K03111	single-strand DNA-binding protein	N
CN20_ctg63	CN20_ctg63_102	105028	105441	-1		K05369	15,16-dihydrobiliverdin:ferredoxin oxidoreductase	Y
CN20_ctg63	CN20_ctg63_107	113827	114582	-1	microbial	K07705	two-component system, LytTR family, response regulator LytT	N
CN20_ctg63	CN20_ctg63_108	114579	115652	-1	viral	K02478	two-component system, LytTR family, sensor kinase	N
CN20_ctg63	CN20_ctg63_109	116041	116580	1	viral	K03790	unknown	N
CN20_ctg63	CN20_ctg63_110	116577	117701	1	viral	K03585	membrane fusion protein, multidrug efflux system	N
CN20_ctg63	CN20_ctg63_111	117698	120811	1	viral	K03296	hydrophobic/amphiphilic exporter-1 (mainly G- bacteria), HAE1 family	N
CN20_ctg63	CN20_ctg63_112	120812	122167	1	microbial	K18139	outer membrane protein, multidrug efflux system	N
CN20_ctg63	CN20_ctg63_116	123669	124115	1	viral	K18815	aminoglycoside 6'-N-acetyltransferase I	N
CN20_ctg63	CN20_ctg63_124	129152	131509	-1	microbial	K16089	outer membrane receptor for ferrienterochelin and colicins	N
CN20_ctg63	CN20_ctg63_131	139062	139856	-1	viral	K19304	murein DD-endopeptidase	N
CN20_ctg63	CN20_ctg63_156	162396	162884	-1	viral	K22441	diamine N-acetyltransferase	N
CN20_ctg63	CN20_ctg63_161	166947	168677	-1	viral	K14699	ATP-binding cassette, subfamily B, bacterial IrtB/YbtQ	N
CN20_ctg63	CN20_ctg63_162	168690	169310	-1	viral	K07755	arsenite methyltransferase	N
CN20_ctg63	CN20_ctg63_163	169321	171126	-1	viral	K14698	ATP-binding cassette, subfamily B, bacterial IrtA/YbtP	N
CN20_ctg63	CN20_ctg63_165	171849	172514	-1	microbial	K15971	O-methyltransferase	Y
CN21_ctg1055	CN21_ctg1055_10	4682	6652	1	viral	K03529	chromosome segregation protein	N
CN21_ctg1055	CN21_ctg1055_14	8651	8926	1	microbial	K05788	integration host factor subunit beta	N
CN21_ctg1055	CN21_ctg1055_18	10724	11389	1	viral	K02315	DNA replication protein DnaC	N
CN21_ctg1055	CN21_ctg1055_20	11594	11824	1	viral	K00558	DNA (cytosine-5)-methyltransferase 1	Y
CN21_ctg1055	CN21_ctg1055_23	13356	14228	1	viral	K00390	phosphoadenosine phosphosulfate reductase	Y	Sulfur metabolism
CN21_ctg1055	CN21_ctg1055_43	23781	24386	-1	microbial	K01448	N-acetylmuramoyl-L-alanine amidase	N
CN21_ctg1055	CN21_ctg1055_47	25551	27041	-1		K00986	RNA-directed DNA polymerase	N
CN21_ctg1055	CN21_ctg1055_48	27288	27599	-1	viral	K15773	HTH-type transcriptional regulator / antitoxin HipB	N
CN21_ctg1055	CN21_ctg1055_67	66915	69680	-1	microbial	K01006	pyruvate, orthophosphate dikinase	Y
CN21_ctg1055	CN21_ctg1055_68	69834	71255	1	viral	K03215	23S rRNA (uracil1939-C5)-methyltransferase	N
CN21_ctg1055	CN21_ctg1055_69	71300	72226	1	microbial	K06180	23S rRNA pseudouridine1911/1915/1917 synthase	N
CN21_ctg1055	CN21_ctg1055_73	75778	77643	-1	viral	K03217	YidC/Oxa1 family membrane protein insertase	N
CN21_ctg1055	CN21_ctg1055_74	77683	79281	-1	microbial	K01937	CTP synthase	Y
CN21_ctg1055	CN21_ctg1055_76	80985	82073	-1	microbial	K01791	UDP-N-acetylglucosamine 2-epimerase (non-hydrolysing)	Y
CN21_ctg1055	CN21_ctg1055_78	82930	83433	1	viral	K03088	RNA polymerase sigma-70 factor, ECF subfamily	N
CN21_ctg1055	CN21_ctg1055_79	83623	85398	1	viral	K01960	pyruvate carboxylase subunit B	Y
CN21_ctg1055	CN21_ctg1055_81	86379	87101	-1	microbial	K03814	monofunctional glycosyltransferase	Y	Peptidoglycan biosynthesis
CN21_ctg1055	CN21_ctg1055_82	87230	87949	-1	viral	K03286	OmpA-OmpF porin, OOP family	N
CN21_ctg1055	CN21_ctg1055_83	87998	89341	-1	microbial	K03327	multidrug resistance protein, MATE family	N
CN21_ctg1055	CN21_ctg1055_84	89540	90820	-1	microbial	K00600	glycine hydroxymethyltransferase	Y
CN21_ctg1055	CN21_ctg1055_87	92389	92856	-1	microbial	K00610	aspartate carbamoyltransferase regulatory subunit	Y
CN21_ctg1055	CN21_ctg1055_88	92865	93806	-1	microbial	K00609	aspartate carbamoyltransferase catalytic subunit	Y
CN21_ctg1055	CN21_ctg1055_89	93967	96294	1	microbial	K05366	penicillin-binding protein 1A	Y	Peptidoglycan biosynthesis
CN21_ctg1055	CN21_ctg1055_91	97403	98326	-1	microbial	K18954	AraC family transcriptional regulator, transcriptional activator of pobA	N
CN21_ctg1055	CN21_ctg1055_92	98478	99134	-1	viral	K00616	transaldolase	Y
CN21_ctg1055	CN21_ctg1055_93	99231	100337	-1	viral	K01992	ABC-2 type transport system permease protein	N
CN21_ctg1055	CN21_ctg1055_94	100350	101456	-1	viral	K01992	ABC-2 type transport system permease protein	N
CN21_ctg1055	CN21_ctg1055_95	101479	102933	-1	viral	K01990	ABC-2 type transport system ATP-binding protein	N
CN21_ctg1055	CN21_ctg1055_96	102942	103838	-1	viral	K01993	HlyD family secretion protein	N
CN21_ctg1055	CN21_ctg1055_97	103825	105123	-1	viral	K12340	outer membrane protein	N
CN21_ctg1055	CN21_ctg1055_98	105120	105776	-1	viral	K09017	TetR/AcrR family transcriptional regulator	N
CN21_ctg1055	CN21_ctg1055_99	106183	106557	-1	microbial	K00950	2-amino-4-hydroxy-6-hydroxymethyldihydropteridine diphosphokinase	Y	Folate biosynthesis
CN21_ctg1055	CN21_ctg1055_100	106636	107394	1	microbial	K00979	3-deoxy-manno-octulosonate cytidylyltransferase (CMP-KDO synthetase)	Y	Lipopolysaccharide biosynthesis
CN21_ctg1055	CN21_ctg1055_101	107395	108681	1	viral	K07263	zinc protease	N
CN21_ctg1055	CN21_ctg1055_103	109879	110667	1	microbial	K01092	myo-inositol-1(or 4)-monophosphatase	Y
CN21_ctg1055	CN21_ctg1055_105	111445	111885	1	microbial	K19334	biofilm protein TabA	N
CN21_ctg1055	CN21_ctg1055_106	111914	113941	1	microbial	K00700	1,4-alpha-glucan branching enzyme	Y	Carbohydrate-active enzyme
CN21_ctg1055	CN21_ctg1055_108	115211	116701	1	microbial	K01881	prolyl-tRNA synthetase	N
CN21_ctg1055	CN21_ctg1055_109	116736	117404	1	viral	K02068	UDP-glucose/iron transport system ATP-binding protein	N
CN21_ctg1055	CN21_ctg1055_110	117413	118210	1	viral	K02069	UDP-glucose/iron transport system permease protein	N
CN21_ctg1055	CN21_ctg1055_112	118605	119699	1	microbial	K22391	GTP cyclohydrolase I	Y	Folate biosynthesis
CN21_ctg1055	CN21_ctg1055_113	119708	120499	1	viral	K07164	uncharacterized protein	N
CN21_ctg1055	CN21_ctg1055_115	121107	121883	1	microbial	K01241	AMP nucleosidase	Y
CN21_ctg1055	CN21_ctg1055_116	121895	122911	1	microbial	K02340	DNA polymerase III subunit delta	N
CN21_ctg1055	CN21_ctg1055_118	124580	125359	1	microbial	K02823	dihydroorotate dehydrogenase electron transfer subunit	Y
CN21_ctg1055	CN21_ctg1055_119	125347	126258	1	microbial	K17828	dihydroorotate dehydrogenase (NAD+) catalytic subunit	Y
CN21_ctg1055	CN21_ctg1055_120	126624	127298	-1	microbial	K00554	tRNA (guanine37-N1)-methyltransferase	N
CN21_ctg1055	CN21_ctg1055_121	127397	129394	1	viral	K01972	DNA ligase (NAD+)	N
CN21_ctg1055	CN21_ctg1055_122	129520	130389	1	microbial	K01714	4-hydroxy-tetrahydrodipicolinate synthase	Y
CN21_ctg1055	CN21_ctg1055_123	131119	133428	-1	viral	K07001	NTE family protein	N
CN21_ctg1055	CN21_ctg1055_124	133558	135603	-1	viral	K04079	molecular chaperone HtpG	N
CN21_ctg1055	CN21_ctg1055_125	135738	138254	-1	viral	K03696	ATP-dependent Clp protease ATP-binding subunit ClpC	N
CN21_ctg1055	CN21_ctg1055_127	138619	141186	1	viral	K02469	DNA gyrase subunit A	N
CN21_ctg1055	CN21_ctg1055_131	144311	145018	-1	microbial	K19302	undecaprenyl-diphosphatase	Y	Peptidoglycan biosynthesis
CN25_ctg239	CN25_ctg239_9	5402	6106	-1	viral	K01358	ATP-dependent Clp protease, protease subunit	N
CN25_ctg239	CN25_ctg239_14	9796	11037	-1	viral	K03497	ParB family transcriptional regulator, chromosome partitioning protein	N
CN25_ctg239	CN25_ctg239_15	11319	11693	-1	viral	K07451	5-methylcytosine-specific restriction enzyme A	N
CN25_ctg239	CN25_ctg239_23	14379	15293	-1	viral	K00558	DNA (cytosine-5)-methyltransferase 1	Y
CN25_ctg239	CN25_ctg239_25	15975	17528	-1	viral	K03497	ParB family transcriptional regulator, chromosome partitioning protein	N
CN25_ctg239	CN25_ctg239_26	17528	18298	-1	viral	K03496	chromosome partitioning protein	N
CN25_ctg239	CN25_ctg239_28	18674	19984	-1	viral	K17680	twinkle protein	N
CN25_ctg239	CN25_ctg239_35	22357	22572	-1	viral	K07729	putative transcriptional regulator	N
CN26_ctg759	CN26_ctg759_1	99	452	-1	microbial	K02016	iron complex transport system substrate-binding protein	N
CN26_ctg759	CN26_ctg759_8	4948	6171	-1	microbial	K00817	histidinol-phosphate aminotransferase	Y
CN26_ctg759	CN26_ctg759_9	6256	7884	-1	microbial	K06015	N-acyl-D-amino-acid deacylase	N
CN26_ctg759	CN26_ctg759_10	7962	9356	-1	microbial	K14445	solute carrier family 13 (sodium-dependent dicarboxylate transporter), member 2/3/5	N
CN26_ctg759	CN26_ctg759_15	13383	14555	-1	microbial	K21613	N-acetylcysteine deacetylase	N
CN26_ctg759	CN26_ctg759_16	14719	15582	1	microbial	K09681	LysR family transcriptional regulator, transcription activator of glutamate synthase operon	N
CN26_ctg759	CN26_ctg759_17	15912	17066	1	viral	K14059	integrase	N
CN26_ctg759	CN26_ctg759_20	18610	19086	-1	microbial	K01104	protein-tyrosine phosphatase	N
CN26_ctg759	CN26_ctg759_22	20079	21599	-1	viral	K03502	DNA polymerase V	N
CN26_ctg759	CN26_ctg759_25	23266	24915	-1	viral	K06400	site-specific DNA recombinase	N
CN26_ctg759	CN26_ctg759_27	25664	27250	-1	viral	K06400	site-specific DNA recombinase	N
CN26_ctg759	CN26_ctg759_32	30311	30877	-1	viral	K03088	RNA polymerase sigma-70 factor, ECF subfamily	N
CN26_ctg759	CN26_ctg759_33	31124	31501	1	viral	K22300	HTH-type transcriptional regulator, cell division transcriptional repressor	N
CN26_ctg759	CN26_ctg759_34	31498	32055	1	viral	K03088	RNA polymerase sigma-70 factor, ECF subfamily	N
CN26_ctg797	CN26_ctg797_6	4243	5286	-1	microbial	K03325	arsenite transporter	N
CN26_ctg797	CN26_ctg797_8	5704	6717	-1	viral	K07089	uncharacterized protein	N
CN26_ctg797	CN26_ctg797_9	6799	7104	-1	microbial	K03892	ArsR family transcriptional regulator, arsenate/arsenite/antimonite-responsive transcriptional repressor	N
CN26_ctg797	CN26_ctg797_10	7334	8902	-1	viral	K06400	site-specific DNA recombinase	N
CN26_ctg797	CN26_ctg797_11	8887	10656	-1	viral	K06400	site-specific DNA recombinase	N
CN26_ctg797	CN26_ctg797_12	10859	11251	-1	viral	K07483	transposase	N
CN26_ctg797	CN26_ctg797_14	11777	12328	-1	viral	K01448	N-acetylmuramoyl-L-alanine amidase	N
CN26_ctg797	CN26_ctg797_21	16406	17521	-1	viral	K06871	uncharacterized protein	N
CN26_ctg797	CN26_ctg797_35	28924	29490	-1	viral	K01358	ATP-dependent Clp protease, protease subunit	N
CN26_ctg797	CN26_ctg797_39	32880	33083	-1	viral	K05826	alpha-aminoadipate/glutamate carrier protein LysW	Y
CN26_ctg797	CN26_ctg797_40	33070	33543	-1	viral	K00682	gamma-glutamylcyclotransferase	Y
CN26_ctg797	CN26_ctg797_44	35874	37454	-1	viral	K00558	DNA (cytosine-5)-methyltransferase 1	Y
CN26_ctg797	CN26_ctg797_45	37447	38691	-1	viral	K03497	ParB family transcriptional regulator, chromosome partitioning protein	N
CN26_ctg797	CN26_ctg797_48	39541	39894	-1	viral	K07451	5-methylcytosine-specific restriction enzyme A	N
CN27_ctg125	CN27_ctg125_1	2	499	1	viral	K03686	molecular chaperone DnaJ	N
CN27_ctg125	CN27_ctg125_3	1038	1385	-1	microbial	K00537	arsenate reductase (glutaredoxin)	N
CN27_ctg125	CN27_ctg125_4	1364	2470	-1	viral	K16692	tyrosine-protein kinase Etk/Wzc	N
CN27_ctg125	CN27_ctg125_5	2479	4947	-1	viral	K01991	polysaccharide biosynthesis/export protein	N
CN27_ctg125	CN27_ctg125_7	5088	6761	-1	viral	K15912	UDP-N-acetylglucosamine 4,6-dehydratase	Y
CN27_ctg125	CN27_ctg125_12	9694	10092	-1	viral	K08640	zinc D-Ala-D-Ala carboxypeptidase	N
CN27_ctg125	CN27_ctg125_25	18907	19485	-1	viral	K06904	uncharacterized protein	N
CN27_ctg125	CN27_ctg125_30	24137	24466	-1	viral	K07451	5-methylcytosine-specific restriction enzyme A	N
CN27_ctg125	CN27_ctg125_41	27049	27627	-1	viral	K02315	DNA replication protein DnaC	N
CN27_ctg125	CN27_ctg125_53	32112	32834	1	viral	K01356	repressor LexA	N
CN27_ctg843	CN27_ctg843_2	212	1750	-1	viral	K07391	magnesium chelatase family protein	N
CN27_ctg843	CN27_ctg843_5	4804	5757	-1	viral	K04763	integrase/recombinase XerD	N
CN27_ctg843	CN27_ctg843_6	5876	6295	1	viral	K03786	3-dehydroquinate dehydratase II	Y
CN27_ctg843	CN27_ctg843_7	6316	7773	1	microbial	K00873	pyruvate kinase	Y
CN27_ctg843	CN27_ctg843_8	7892	8521	1	microbial	K16028	O-methyltransferase	Y
CN27_ctg843	CN27_ctg843_9	8530	9765	-1	microbial	K09808	lipoprotein-releasing system permease protein	N
CN27_ctg843	CN27_ctg843_10	9765	10097	-1	microbial	K02834	ribosome-binding factor A	N
CN27_ctg843	CN27_ctg843_12	13545	14249	1	microbial	K01243	adenosylhomocysteine nucleosidase	Y
CN27_ctg843	CN27_ctg843_13	14274	14765	1	microbial	K07173	S-ribosylhomocysteine lyase	Y
CN27_ctg843	CN27_ctg843_14	14871	16517	-1	microbial	K00666	fatty-acyl-CoA synthase	N
CN27_ctg843	CN27_ctg843_15	16605	17180	-1	viral	K14056	HTH-type transcriptional regulator, repressor for puuD	N
CN27_ctg843	CN27_ctg843_19	21307	21576	-1	microbial	K02956	small subunit ribosomal protein S15	N
CN27_ctg843	CN27_ctg843_20	21736	23535	1	viral	K06207	GTP-binding protein	N
CN27_ctg843	CN27_ctg843_22	24411	26018	-1	microbial	K01610	phosphoenolpyruvate carboxykinase (ATP)	Y
CN27_ctg843	CN27_ctg843_23	26312	26971	1	microbial	K00761	uracil phosphoribosyltransferase	Y
CN27_ctg843	CN27_ctg843_25	28015	29403	-1	viral	K19294	alginate O-acetyltransferase complex protein AlgI	N
CN27_ctg843	CN27_ctg843_26	29407	29649	-1	viral	K02078	acyl carrier protein	Y	Fatty acid biosynthesis
CN27_ctg843	CN27_ctg843_27	29658	31166	-1	microbial	K03367	D-alanine--poly(phosphoribitol) ligase subunit 1	Y
CN27_ctg843	CN27_ctg843_29	33182	36550	-1	microbial	K02014	iron complex outermembrane recepter protein	N
CN27_ctg843	CN27_ctg843_30	37195	38199	-1	microbial	K00175	2-oxoglutarate/2-oxoacid ferredoxin oxidoreductase subunit beta	Y
CN27_ctg843	CN27_ctg843_31	38299	40134	-1	viral	K00174	2-oxoglutarate/2-oxoacid ferredoxin oxidoreductase subunit alpha	Y
CN27_ctg843	CN27_ctg843_40	44956	45507	1	viral	K01994	LuxR family transcriptional regulator, transcriptional regulator of spore coat protein	N
CN27_ctg843	CN27_ctg843_43	46024	47985	1	viral	K03546	DNA repair protein SbcC/Rad50	N
CN27_ctg843	CN27_ctg843_44	47994	48947	1	viral	K07455	recombination protein RecT	N
CN27_ctg843	CN27_ctg843_51	53050	53586	1	viral	K02315	DNA replication protein DnaC	N
CN27_ctg843	CN27_ctg843_54	54329	55144	1	viral	K03497	ParB family transcriptional regulator, chromosome partitioning protein	N
CN27_ctg843	CN27_ctg843_57	55650	56657	1	microbial	K06941	23S rRNA (adenine2503-C2)-methyltransferase	N
CN27_ctg843	CN27_ctg843_66	60843	62273	1	viral	K06909	phage terminase large subunit	N
CN27_ctg843	CN27_ctg843_72	67147	67920	-1	viral	K05521	ADP-ribosyl-	N
CN27_ctg843	CN27_ctg843_78	69365	70435	-1	viral	K00558	DNA (cytosine-5)-methyltransferase 1	Y
CN27_ctg843	CN27_ctg843_101	93842	95029	1	viral	K00986	RNA-directed DNA polymerase	N
CN27_ctg843	CN27_ctg843_105	96390	96986	1	microbial	K01448	N-acetylmuramoyl-L-alanine amidase	N
CN27_ctg843	CN27_ctg843_107	98136	100442	-1	viral	K05989	alpha-L-rhamnosidase	N
CN27_ctg843	CN27_ctg843_108	100442	102964	-1	microbial	K05349	beta-glucosidase	Y	Carbohydrate-active enzyme
CN27_ctg843	CN27_ctg843_109	102987	104399	-1	microbial	K01179	endoglucanase	Y	Carbohydrate-active enzyme
CN27_ctg843	CN27_ctg843_110	104425	106746	-1	microbial	K05349	beta-glucosidase	Y	Carbohydrate-active enzyme
CN27_ctg843	CN27_ctg843_111	106833	109223	-1	microbial	K05349	beta-glucosidase	Y	Carbohydrate-active enzyme
CN27_ctg843	CN27_ctg843_113	110612	112357	-1	microbial	K21572	starch-binding outer membrane protein, SusD/RagB family	N
CN27_ctg843	CN27_ctg843_114	112416	115643	-1	microbial	K21573	TonB-dependent starch-binding outer membrane protein SusC	N
CN27_ctg843	CN27_ctg843_115	116421	118133	1	viral	K21557	HTH-type transcriptional regulator, polysaccharide utilization system transcription regulator	N
CN27_ctg843	CN27_ctg843_116	118152	119033	-1	microbial	K18954	AraC family transcriptional regulator, transcriptional activator of pobA	N
CN27_ctg843	CN27_ctg843_117	119182	120243	1	viral	K18302	membrane fusion protein, multidrug efflux system	N
CN27_ctg843	CN27_ctg843_119	123395	124813	1	viral	K01728	pectate lyase	Y
CN27_ctg843	CN27_ctg843_120	124854	126116	1	microbial	K12340	outer membrane protein	N
CN27_ctg843	CN27_ctg843_121	126576	129575	-1	microbial	K12257	SecD/SecF fusion protein	N
CN27_ctg843	CN27_ctg843_122	129659	131743	-1	microbial	K01284	peptidyl-dipeptidase Dcp	N
CN27_ctg843	CN27_ctg843_123	131779	132879	-1	viral	K18353	vancomycin resistance protein VanJ	N
CN27_ctg843	CN27_ctg843_124	132972	133862	-1	viral	K07059	uncharacterized protein	N
CN27_ctg843	CN27_ctg843_125	133843	134526	-1	microbial	K09650	rhomboid-like protein	N
CN27_ctg843	CN27_ctg843_126	134774	135040	1	viral	K03530	DNA-binding protein HU-beta	N
CN27_ctg843	CN27_ctg843_127	135196	137013	1	viral	K01887	arginyl-tRNA synthetase	N
CN27_ctg843	CN27_ctg843_129	139258	141684	-1	viral	K03168	DNA topoisomerase I	N
CN28_ctg212	CN28_ctg212_2	473	1438	1	microbial	K01266	D-aminopeptidase	N
CN28_ctg212	CN28_ctg212_3	1742	2941	-1	microbial	K13954	alcohol dehydrogenase	Y
CN28_ctg212	CN28_ctg212_5	6256	7650	-1	microbial	K03150	2-iminoacetate synthase	Y
CN28_ctg212	CN28_ctg212_6	7996	9081	1	microbial	K07335	basic membrane protein A and related proteins	N
CN28_ctg212	CN28_ctg212_9	11275	12360	-1	viral	K12267	peptide methionine sulfoxide reductase msrA/msrB	N
CN28_ctg212	CN28_ctg212_10	12572	13564	-1	viral	K01784	UDP-glucose 4-epimerase	Y
CN28_ctg212	CN28_ctg212_11	13748	14194	-1	viral	K03839	flavodoxin I	N
CN28_ctg212	CN28_ctg212_14	16714	20148	1	microbial	K07289	AsmA protein	N
CN28_ctg212	CN28_ctg212_15	20319	20990	1	viral	K00939	adenylate kinase	Y
CN28_ctg212	CN28_ctg212_17	21600	22394	1	viral	K09013	Fe-S cluster assembly ATP-binding protein	N
CN28_ctg212	CN28_ctg212_18	22391	23554	1	microbial	K07033	uncharacterized protein	N
CN28_ctg212	CN28_ctg212_19	24186	25772	1	viral	K06919	putative DNA primase/helicase	N
CN28_ctg212	CN28_ctg212_20	26025	27500	1	viral	K02316	DNA primase	N
CN28_ctg212	CN28_ctg212_21	27509	28852	1	viral	K03497	ParB family transcriptional regulator, chromosome partitioning protein	N
CN28_ctg212	CN28_ctg212_23	29576	31507	1	viral	K21512	terminase, large subunit	N
CN28_ctg212	CN28_ctg212_31	35870	37168	1	viral	K21511	capsid assembly protease	N
CN28_ctg212	CN28_ctg212_34	38505	39113	1	viral	K22918	typhoid toxin secretion A	N
CN28_ctg212	CN28_ctg212_42	41711	43198	1	viral	K06907	uncharacterized protein	N
CN28_ctg212	CN28_ctg212_43	43208	43735	1	viral	K06908	uncharacterized protein	N
CN28_ctg212	CN28_ctg212_47	47273	48286	1	viral	K06905	uncharacterized protein	N
CN28_ctg212	CN28_ctg212_51	49423	49767	1	viral	K06903	uncharacterized protein	N
CN29_ctg470	CN29_ctg470_1	3	350	-1	viral	K03924	MoxR-like ATPase	N
CN29_ctg470	CN29_ctg470_3	2113	3411	-1	microbial	K14441	ribosomal protein S12 methylthiotransferase	N
CN29_ctg470	CN29_ctg470_4	3408	4367	-1	viral	K03110	fused signal recognition particle receptor	N
CN29_ctg470	CN29_ctg470_6	4702	4890	-1	microbial	K02913	large subunit ribosomal protein L33	N
CN29_ctg470	CN29_ctg470_7	4913	5173	-1	microbial	K02902	large subunit ribosomal protein L28	N
CN29_ctg470	CN29_ctg470_8	5295	5762	-1	microbial	K03743	nicotinamide-nucleotide amidase	Y
CN29_ctg470	CN29_ctg470_9	5791	6810	-1	viral	K01409	N6-L-threonylcarbamoyladenine synthase	N
CN29_ctg470	CN29_ctg470_11	11827	13320	-1	microbial	K01881	prolyl-tRNA synthetase	N
CN29_ctg470	CN29_ctg470_36	26634	27041	1	viral	K00558	DNA (cytosine-5)-methyltransferase 1	Y
CN29_ctg470	CN29_ctg470_38	27439	28545	1	viral	K03733	integrase/recombinase XerC	N
CN29_ctg470	CN29_ctg470_41	29764	30561	1	viral	K00390	phosphoadenosine phosphosulfate reductase	Y	Sulfur metabolism
CN29_ctg470	CN29_ctg470_58	36580	37428	1	viral	K07741	anti-repressor protein	N
CN29_ctg470	CN29_ctg470_95	62772	63545	1	viral	K07741	anti-repressor protein	N
CN29_ctg470	CN29_ctg470_102	66327	66842	-1		K01992	ABC-2 type transport system permease protein	N
CN29_ctg470	CN29_ctg470_105	68611	69567	-1	viral	K06904	uncharacterized protein	N
CN29_ctg470	CN29_ctg470_107	71112	73112	-1	viral	K06909	phage terminase large subunit	N
CN29_ctg470	CN29_ctg470_108	73105	73521	-1	viral	K07474	phage terminase small subunit	N
CN29_ctg470	CN29_ctg470_111	74447	74650	1	viral	K07729	putative transcriptional regulator	N
CN29_ctg470	CN29_ctg470_112	74668	75867	-1	viral	K04763	integrase/recombinase XerD	N
CN29_ctg470	CN29_ctg470_113	76250	76786	1	viral	K02231	adenosylcobinamide kinase / adenosylcobinamide-phosphate guanylyltransferase	Y
CN29_ctg470	CN29_ctg470_114	76833	77870	1	microbial	K00768	nicotinate-nucleotide--dimethylbenzimidazole phosphoribosyltransferase	Y
CN29_ctg470	CN29_ctg470_115	77931	78734	1	microbial	K02233	adenosylcobinamide-GDP ribazoletransferase	Y
CN29_ctg470	CN29_ctg470_116	78753	79283	1	microbial	K02226	alpha-ribazole phosphatase	Y
CN29_ctg470	CN29_ctg470_117	79280	80239	-1	microbial	K02227	adenosylcobinamide-phosphate synthase	Y
CN29_ctg470	CN29_ctg470_118	80252	81280	-1	microbial	K04720	threonine-phosphate decarboxylase	Y
CN29_ctg470	CN29_ctg470_119	81293	83890	-1	microbial	K02232	adenosylcobyric acid synthase	Y
CN31_ctg1030	CN31_ctg1030_2	1183	4260	-1	viral	K16899	ATP-dependent helicase/nuclease subunit B	N
CN31_ctg1030	CN31_ctg1030_3	4364	4825	-1	viral	K09994	(aminoalkyl)phosphonate N-acetyltransferase	Y
CN31_ctg1030	CN31_ctg1030_4	4806	7073	-1	viral	K02030	polar amino acid transport system substrate-binding protein	N
CN31_ctg1030	CN31_ctg1030_7	9897	10310	-1	viral	K08978	bacterial/archaeal transporter family protein	N
CN31_ctg1030	CN31_ctg1030_8	10439	11086	-1		K19271	chloramphenicol O-acetyltransferase type A	N
CN31_ctg1030	CN31_ctg1030_9	11184	11990	-1	viral	K03437	RNA methyltransferase, TrmH family	N
CN31_ctg1030	CN31_ctg1030_10	12005	13129	-1	viral	K07129	uncharacterized protein	N
CN31_ctg1030	CN31_ctg1030_11	13527	13916	-1	viral	K03741	arsenate reductase (thioredoxin)	N
CN31_ctg1030	CN31_ctg1030_12	13930	14940	-1	viral	K01551	arsenite/tail-anchored protein-transporting ATPase	N
CN31_ctg1030	CN31_ctg1030_14	15337	16410	-1	microbial	K03325	arsenite transporter	N
CN31_ctg1030	CN31_ctg1030_15	16407	16766	-1	viral	K03892	ArsR family transcriptional regulator, arsenate/arsenite/antimonite-responsive transcriptional repressor	N
CN31_ctg1030	CN31_ctg1030_17	17278	17970	-1	microbial	K06196	cytochrome c-type biogenesis protein	N
CN31_ctg1030	CN31_ctg1030_18	17970	18593	-1	viral	K03671	thioredoxin 1	N
CN31_ctg1030	CN31_ctg1030_19	18532	18816	-1	viral	K00395	adenylylsulfate reductase, subunit B	Y	Sulfur metabolism
CN31_ctg1030	CN31_ctg1030_20	18836	19849	-1	microbial	K07089	uncharacterized protein	N
CN31_ctg1030	CN31_ctg1030_21	19956	20282	-1	microbial	K03892	ArsR family transcriptional regulator, arsenate/arsenite/antimonite-responsive transcriptional repressor	N
CN31_ctg1030	CN31_ctg1030_22	20464	22029	-1	viral	K06400	site-specific DNA recombinase	N
CN31_ctg1030	CN31_ctg1030_24	22447	24009	-1	viral	K06400	site-specific DNA recombinase	N
CN31_ctg1030	CN31_ctg1030_26	24359	26290	-1	viral	K02334	DNA polymerase bacteriophage-type	N
CN31_ctg1030	CN31_ctg1030_43	34820	35932	-1	viral	K06871	uncharacterized protein	N
CN31_ctg1030	CN31_ctg1030_58	47298	48041	-1	viral	K01358	ATP-dependent Clp protease, protease subunit	N
CN31_ctg1030	CN31_ctg1030_66	53091	55028	-1	viral	K00558	DNA (cytosine-5)-methyltransferase 1	Y
CN31_ctg1030	CN31_ctg1030_67	55018	56268	-1	viral	K03497	ParB family transcriptional regulator, chromosome partitioning protein	N
CN31_ctg1030	CN31_ctg1030_70	57139	57492	-1	viral	K07451	5-methylcytosine-specific restriction enzyme A	N
CN31_ctg1030	CN31_ctg1030_71	57634	58053	-1	viral	K03088	RNA polymerase sigma-70 factor, ECF subfamily	N
CN31_ctg1030	CN31_ctg1030_75	60528	62855	-1	viral	K06919	putative DNA primase/helicase	N
CN31_ctg1030	CN31_ctg1030_77	63269	64060	-1	viral	K07741	anti-repressor protein	N
CN31_ctg1030	CN31_ctg1030_81	67671	69239	-1	viral	K07452	5-methylcytosine-specific restriction enzyme B	N
CN31_ctg1030	CN31_ctg1030_82	69232	70413	-1	viral	K00558	DNA (cytosine-5)-methyltransferase 1	Y
CN31_ctg1030	CN31_ctg1030_83	70406	71698	-1	viral	K00558	DNA (cytosine-5)-methyltransferase 1	Y
CN31_ctg1030	CN31_ctg1030_85	72534	73337	-1	viral	K18236	lincosamide nucleotidyltransferase B/F	N
CN31_ctg1030	CN31_ctg1030_86	73391	74875	-1	viral	K19350	lincosamide and streptogramin A transport system ATP-binding/permease protein	N
CN31_ctg1030	CN31_ctg1030_87	75318	75902	-1	viral	K06400	site-specific DNA recombinase	N
CN31_ctg1030	CN31_ctg1030_89	76473	76763	-1	microbial	K04093	chorismate mutase	Y
CN31_ctg1030	CN31_ctg1030_90	76942	77751	-1	viral	K19279	aminoglycoside 9-adenylyltransferase	N
CN31_ctg1030	CN31_ctg1030_91	77883	78410	-1	microbial	K00759	adenine phosphoribosyltransferase	Y
CN31_ctg1030	CN31_ctg1030_92	78454	79014	-1	viral	K05593	aminoglycoside 6-adenylyltransferase	N
CN34_ctg124	CN34_ctg124_1	2	1063	1	viral	K14698	ATP-binding cassette, subfamily B, bacterial IrtA/YbtP	N
CN34_ctg124	CN34_ctg124_2	1056	2780	1	viral	K14699	ATP-binding cassette, subfamily B, bacterial IrtB/YbtQ	N
CN34_ctg124	CN34_ctg124_4	4447	5232	1	microbial	K21029	molybdopterin-synthase adenylyltransferase	N
CN34_ctg124	CN34_ctg124_15	13821	15251	1	viral	K02316	DNA primase	N
CN34_ctg124	CN34_ctg124_19	17380	17715	-1	viral	K14056	HTH-type transcriptional regulator, repressor for puuD	N
CN34_ctg124	CN34_ctg124_22	19495	20115	1	microbial	K16926	energy-coupling factor transport system substrate-specific component	N
CN34_ctg124	CN34_ctg124_23	20112	20816	1	microbial	K16785	energy-coupling factor transport system permease protein	N
CN34_ctg124	CN34_ctg124_24	20829	22331	1	viral	K01552	energy-coupling factor transport system ATP-binding protein	N
CN34_ctg124	CN34_ctg124_25	22344	24161	1	viral	K14698	ATP-binding cassette, subfamily B, bacterial IrtA/YbtP	N
CN34_ctg124	CN34_ctg124_26	24158	25891	1	viral	K14699	ATP-binding cassette, subfamily B, bacterial IrtB/YbtQ	N
CN34_ctg124	CN34_ctg124_27	25952	26272	1	microbial	K03709	DtxR family transcriptional regulator, Mn-dependent transcriptional regulator	N
CN34_ctg124	CN34_ctg124_28	26307	26717	1	microbial	K07667	two-component system, OmpR family, KDP operon response regulator KdpE	N
CN34_ctg124	CN34_ctg124_29	26960	27565	1	viral	K16926	energy-coupling factor transport system substrate-specific component	N
CN34_ctg124	CN34_ctg124_30	27567	28232	1	microbial	K16785	energy-coupling factor transport system permease protein	N
CN34_ctg124	CN34_ctg124_31	28247	29629	1	viral	K01552	energy-coupling factor transport system ATP-binding protein	N
CN34_ctg124	CN34_ctg124_32	29641	30591	1	viral	K12243	AraC family transcriptional regulator, transcriptional activator of the genes for pyochelin and ferripyochelin receptors	N
CN34_ctg124	CN34_ctg124_33	30715	32484	1	viral	K14698	ATP-binding cassette, subfamily B, bacterial IrtA/YbtP	N
CN34_ctg124	CN34_ctg124_34	32486	34234	1	viral	K14699	ATP-binding cassette, subfamily B, bacterial IrtB/YbtQ	N
CN34_ctg124	CN34_ctg124_35	34231	34635	1	microbial	K03709	DtxR family transcriptional regulator, Mn-dependent transcriptional regulator	N
CN34_ctg124	CN34_ctg124_36	34994	35563	1	viral	K07658	two-component system, OmpR family, alkaline phosphatase synthesis response regulator PhoP	N
CN34_ctg124	CN34_ctg124_48	44389	44811	-1	viral	K03111	single-strand DNA-binding protein	N
CN34_ctg124	CN34_ctg124_55	46851	48191	-1	viral	K03924	MoxR-like ATPase	N
CN34_ctg124	CN34_ctg124_64	51920	53032	-1	viral	K02338	DNA polymerase III subunit beta	N
CN34_ctg124	CN34_ctg124_67	57191	57445	1	microbial	K08364	periplasmic mercuric ion binding protein	N
CN34_ctg124	CN34_ctg124_68	57451	58353	1	microbial	K07506	AraC family transcriptional regulator	N
CN34_ctg124	CN34_ctg124_70	58852	60939	1	viral	K12950	manganese-transporting P-type ATPase C	N
CN34_ctg124	CN34_ctg124_71	61049	61384	-1	microbial	K11312	cupin 2 domain-containing protein	N
CN34_ctg124	CN34_ctg124_73	61814	62500	-1	viral	K02049	NitT/TauT family transport system ATP-binding protein	N
CN34_ctg124	CN34_ctg124_74	62494	63243	-1	microbial	K02050	NitT/TauT family transport system permease protein	N
CN34_ctg124	CN34_ctg124_75	63233	64258	-1	viral	K02051	NitT/TauT family transport system substrate-binding protein	N
CN34_ctg124	CN34_ctg124_76	64369	65046	-1	microbial	K21563	CRP/FNR family transcriptional regulator, dissimilatory nitrate respiration regulator	N
CN34_ctg124	CN34_ctg124_78	69100	69681	-1	viral	K02049	NitT/TauT family transport system ATP-binding protein	N
CN34_ctg124	CN34_ctg124_79	69685	70434	-1	microbial	K02050	NitT/TauT family transport system permease protein	N
CN34_ctg124	CN34_ctg124_80	70441	71511	-1	microbial	K02051	NitT/TauT family transport system substrate-binding protein	N
CN34_ctg124	CN34_ctg124_81	71535	72206	-1	microbial	K21563	CRP/FNR family transcriptional regulator, dissimilatory nitrate respiration regulator	N
CN34_ctg124	CN34_ctg124_83	73080	73823	1	viral	K02003	putative ABC transport system ATP-binding protein	N
CN34_ctg124	CN34_ctg124_85	74831	75613	-1	microbial	K07238	zinc transporter, ZIP family	N
CN34_ctg124	CN34_ctg124_88	76308	77315	-1	microbial	K12243	AraC family transcriptional regulator, transcriptional activator of the genes for pyochelin and ferripyochelin receptors	N
CN34_ctg124	CN34_ctg124_89	77514	78098	1	microbial	K16926	energy-coupling factor transport system substrate-specific component	N
CN34_ctg124	CN34_ctg124_90	78098	78856	1	microbial	K16785	energy-coupling factor transport system permease protein	N
CN34_ctg124	CN34_ctg124_91	78853	80319	1	viral	K01552	energy-coupling factor transport system ATP-binding protein	N
CN34_ctg124	CN34_ctg124_93	81503	82084	1	microbial	K16926	energy-coupling factor transport system substrate-specific component	N
CN34_ctg124	CN34_ctg124_94	82081	82818	1	microbial	K16785	energy-coupling factor transport system permease protein	N
CN34_ctg124	CN34_ctg124_95	82824	84320	1	viral	K01552	energy-coupling factor transport system ATP-binding protein	N
CN34_ctg124	CN34_ctg124_96	84329	84694	1	viral	K03709	DtxR family transcriptional regulator, Mn-dependent transcriptional regulator	N
CN34_ctg124	CN34_ctg124_97	84729	85139	1	microbial	K07667	two-component system, OmpR family, KDP operon response regulator KdpE	N
CN34_ctg124	CN34_ctg124_98	85573	86475	1	microbial	K19338	LysR family transcriptional regulator, nitrogen assimilation regulatory protein	N
CN34_ctg124	CN34_ctg124_99	86595	88208	1	viral	K15584	nickel transport system substrate-binding protein	N
CN34_ctg124	CN34_ctg124_100	88382	89320	1	viral	K15585	nickel transport system permease protein	N
CN34_ctg124	CN34_ctg124_101	89324	90148	1	microbial	K15586	nickel transport system permease protein	N
CN34_ctg124	CN34_ctg124_102	90145	90978	1	viral	K15587	nickel transport system ATP-binding protein	N
CN34_ctg124	CN34_ctg124_103	90971	91774	1	viral	K10824	nickel transport system ATP-binding protein	N
CN34_ctg124	CN34_ctg124_104	91771	92703	1	microbial	K06987	uncharacterized protein	N
CN34_ctg124	CN34_ctg124_105	92690	94027	1	microbial	K03327	multidrug resistance protein, MATE family	N
CN34_ctg124	CN34_ctg124_106	94049	94252	1	microbial	K03709	DtxR family transcriptional regulator, Mn-dependent transcriptional regulator	N
CN34_ctg124	CN34_ctg124_107	94287	94703	1	microbial	K07667	two-component system, OmpR family, KDP operon response regulator KdpE	N
CN34_ctg124	CN34_ctg124_108	94892	95686	1	viral	K01055	3-oxoadipate enol-lactonase	Y
CN34_ctg124	CN34_ctg124_109	95711	96328	1	viral	K07755	arsenite methyltransferase	N
CN34_ctg244	CN34_ctg244_1	3	1928	-1	viral	K03466	DNA segregation ATPase FtsK/SpoIIIE, S-DNA-T family	N
CN34_ctg244	CN34_ctg244_2	1976	2827	-1	microbial	K06153	undecaprenyl-diphosphatase	Y	Peptidoglycan biosynthesis
CN34_ctg244	CN34_ctg244_3	3046	3861	-1	viral	K01449	N-acetylmuramoyl-L-alanine amidase	N
CN34_ctg244	CN34_ctg244_4	4115	4918	-1	viral	K01449	N-acetylmuramoyl-L-alanine amidase	N
CN34_ctg244	CN34_ctg244_5	5281	6462	-1	viral	K14059	integrase	N
CN34_ctg244	CN34_ctg244_8	7309	9726	1	viral	K06919	putative DNA primase/helicase	N
CN34_ctg244	CN34_ctg244_11	11095	11724	1	viral	K03086	RNA polymerase primary sigma factor	N
CN34_ctg310	CN34_ctg310_1	532	1131	-1	viral	K14060	putative DNA-invertase from lambdoid prophage Rac	N
CN34_ctg310	CN34_ctg310_4	2572	3777	1		K00986	RNA-directed DNA polymerase	N
CN34_ctg310	CN34_ctg310_20	18639	19673	-1	viral	K01358	ATP-dependent Clp protease, protease subunit	N
CN34_ctg310	CN34_ctg310_40	30025	30246	-1	viral	K22299	HTH-type transcriptional regulator, competence development regulator	N
CN34_ctg310	CN34_ctg310_44	31800	32798	-1	viral	K00571	site-specific DNA-methyltransferase (adenine-specific)	N
CN34_ctg310	CN34_ctg310_69	45007	46011	-1	microbial	K07154	serine/threonine-protein kinase HipA	N
CN34_ctg310	CN34_ctg310_70	46008	46328	-1	microbial	K07154	serine/threonine-protein kinase HipA	N
CN34_ctg310	CN34_ctg310_71	46325	46528	-1	viral	K07729	putative transcriptional regulator	N
CN34_ctg310	CN34_ctg310_77	51620	52066	1	viral	K01447	N-acetylmuramoyl-L-alanine amidase	N
CN34_ctg310	CN34_ctg310_80	54878	55732	1	microbial	K00765	ATP phosphoribosyltransferase	Y
CN34_ctg310	CN34_ctg310_81	55993	57273	1	microbial	K00013	histidinol dehydrogenase	Y
CN34_ctg310	CN34_ctg310_82	57367	58404	1	microbial	K00817	histidinol-phosphate aminotransferase	Y
CN34_ctg310	CN34_ctg310_83	58397	59548	1	microbial	K01089	imidazoleglycerol-phosphate dehydratase / histidinol-phosphatase	Y
CN34_ctg310	CN34_ctg310_86	61672	63135	1	microbial	K12340	outer membrane protein	N
CN34_ctg310	CN34_ctg310_87	63270	64631	1	viral	K02481	two-component system, NtrC family, response regulator	N
CN34_ctg310	CN34_ctg310_88	64628	65941	1	microbial	K13598	two-component system, NtrC family, nitrogen regulation sensor histidine kinase NtrY	N
CN34_ctg310	CN34_ctg310_89	65928	67550	-1	microbial	K09758	aspartate 4-decarboxylase	Y
CN34_ctg310	CN34_ctg310_90	67846	69633	-1	viral	K07085	putative transport protein	N
CN34_ctg310	CN34_ctg310_92	72492	73781	1	microbial	K01858	myo-inositol-1-phosphate synthase	Y
CN34_ctg310	CN34_ctg310_93	74033	74362	1	microbial	K01095	phosphatidylglycerophosphatase A	Y
CN34_ctg310	CN34_ctg310_95	74865	75518	1	viral	K00995	CDP-diacylglycerol---glycerol-3-phosphate 3-phosphatidyltransferase	Y
CN34_ctg310	CN34_ctg310_96	75515	76447	1	microbial	K22723	inositol phosphorylceramide synthase catalytic subunit	N
CN34_ctg310	CN34_ctg310_100	79142	80323	1	microbial	K19955	alcohol dehydrogenase	N
CN34_ctg310	CN34_ctg310_101	80438	82012	-1	microbial	K08301	ribonuclease G	N
CN34_ctg310	CN34_ctg310_102	82288	82563	-1	microbial	K03530	DNA-binding protein HU-beta	N
CN34_ctg310	CN34_ctg310_103	82835	83875	1	microbial	K03575	A/G-specific adenine glycosylase	N
CN34_ctg310	CN34_ctg310_104	83954	84412	1	viral	K03111	single-strand DNA-binding protein	N
CN34_ctg310	CN34_ctg310_105	84436	85782	1	viral	K03699	putative hemolysin	N
CN34_ctg310	CN34_ctg310_106	85796	86428	1	viral	K06133	4'-phosphopantetheinyl transferase	Y
CN34_ctg310	CN34_ctg310_108	87462	88835	1	microbial	K01667	tryptophanase	Y
CN34_ctg310	CN34_ctg310_110	89145	89447	-1	microbial	K06975	uncharacterized protein	N
CN34_ctg310	CN34_ctg310_111	89913	91697	-1	microbial	K07636	two-component system, OmpR family, phosphate regulon sensor histidine kinase PhoR	N
CN34_ctg310	CN34_ctg310_112	91672	92361	-1	microbial	K07658	two-component system, OmpR family, alkaline phosphatase synthesis response regulator PhoP	N
CN34_ctg310	CN34_ctg310_114	94525	97668	1	microbial	K19611	ferric enterobactin receptor	N
CN34_ctg310	CN34_ctg310_117	100705	102582	1	viral	K15738	ABC transport system ATP-binding/permease protein	N
CN34_ctg310	CN34_ctg310_118	102633	103493	1	microbial	K04486	histidinol-phosphatase (PHP family)	Y
CN34_ctg310	CN34_ctg310_119	103517	103993	-1	viral	K03671	thioredoxin 1	N
CN34_ctg310	CN34_ctg310_120	104006	104302	-1	viral	K03671	thioredoxin 1	N
CN34_ctg310	CN34_ctg310_123	109004	110224	-1	viral	K06871	uncharacterized protein	N
CN34_ctg310	CN34_ctg310_125	111275	112027	-1	viral	K00655	1-acyl-sn-glycerol-3-phosphate acyltransferase	Y
CN34_ctg310	CN34_ctg310_127	113814	114977	-1	viral	K07098	uncharacterized protein	N
CN34_ctg310	CN34_ctg310_129	115593	116078	-1	viral	K03088	RNA polymerase sigma-70 factor, ECF subfamily	N
CN34_ctg310	CN34_ctg310_133	119026	119928	-1	microbial	K00548	5-methyltetrahydrofolate--homocysteine methyltransferase	Y
CN34_ctg310	CN34_ctg310_134	119928	121283	-1	microbial	K01465	dihydroorotase	Y
CN34_ctg310	CN34_ctg310_135	121310	122062	-1	viral	K00721	dolichol-phosphate mannosyltransferase	Y	Carbohydrate-active enzyme
CN34_ctg310	CN34_ctg310_136	122158	125553	1	viral	K03723	transcription-repair coupling factor (superfamily II helicase)	N
CN34_ctg310	CN34_ctg310_139	128275	129456	1	viral	K07716	two-component system, cell cycle sensor histidine kinase PleC	N
CN34_ctg310	CN34_ctg310_144	136255	136479	1		K01487	guanine deaminase	Y
CN34_ctg310	CN34_ctg310_149	139869	141779	-1	microbial	K21572	starch-binding outer membrane protein, SusD/RagB family	N
CN34_ctg310	CN34_ctg310_150	141792	145019	-1	microbial	K21573	TonB-dependent starch-binding outer membrane protein SusC	N
CN34_ctg310	CN34_ctg310_151	145430	147268	1	microbial	K20525	oligo-alginate lyase	N
CN34_ctg310	CN34_ctg310_152	147301	148473	1	microbial	K18581	unsaturated chondroitin disaccharide hydrolase	N
CN34_ctg310	CN34_ctg310_155	153857	155275	-1	microbial	K05970	sialate O-acetylesterase	N
CN34_ctg310	CN34_ctg310_156	155541	157541	1	microbial	K01187	alpha-glucosidase	Y	Carbohydrate-active enzyme
CN34_ctg310	CN34_ctg310_157	157555	159339	1	microbial	K01195	beta-glucuronidase	Y
CN34_ctg310	CN34_ctg310_158	159344	161557	1	microbial	K05349	beta-glucosidase	Y	Carbohydrate-active enzyme
CN34_ctg310	CN34_ctg310_159	161558	163714	1	viral	K19049	chondroitin AC lyase	N
CN34_ctg310	CN34_ctg310_161	163855	165846	-1	microbial	K02564	glucosamine-6-phosphate deaminase	Y
CN34_ctg310	CN34_ctg310_162	166132	168477	-1	microbial	K05367	penicillin-binding protein 1C	Y	Peptidoglycan biosynthesis
CN34_ctg310	CN34_ctg310_163	168669	174278	-1	viral	K06894	alpha-2-macroglobulin	N
CN34_ctg310	CN34_ctg310_164	174308	175120	-1	microbial	K13566	omega-amidase	Y
CN34_ctg310	CN34_ctg310_165	175275	175829	-1	microbial	K00655	1-acyl-sn-glycerol-3-phosphate acyltransferase	Y
CN34_ctg310	CN34_ctg310_167	176291	177937	1	microbial	K00895	diphosphate-dependent phosphofructokinase	Y
CN34_ctg310	CN34_ctg310_168	178050	178871	1		K07273	lysozyme	N
CN34_ctg310	CN34_ctg310_170	179971	181359	-1	microbial	K19294	alginate O-acetyltransferase complex protein AlgI	N
CN34_ctg310	CN34_ctg310_171	181363	181605	-1	viral	K02078	acyl carrier protein	Y	Fatty acid biosynthesis
CN34_ctg310	CN34_ctg310_172	181618	183108	-1	microbial	K03367	D-alanine--poly(phosphoribitol) ligase subunit 1	Y
CN34_ctg420	CN34_ctg420_1	1	945	1	viral	K01596	phosphoenolpyruvate carboxykinase (GTP)	Y
CN34_ctg420	CN34_ctg420_2	1064	1804	1	viral	K01448	N-acetylmuramoyl-L-alanine amidase	N
CN34_ctg420	CN34_ctg420_3	1814	2692	1	viral	K06306	spore germination protein	N
CN34_ctg420	CN34_ctg420_8	4314	4967	-1		K17733	peptidoglycan LD-endopeptidase CwlK	N
CN34_ctg420	CN34_ctg420_26	14315	14689	-1	viral	K22568	acetyl-CoA/propionyl-CoA carboxylase, PccX subunit	Y
CN34_ctg420	CN34_ctg420_32	18963	20207	-1	viral	K06909	phage terminase large subunit	N
CN34_ctg420	CN34_ctg420_33	20191	20658	-1	viral	K07474	phage terminase small subunit	N
CN34_ctg420	CN34_ctg420_50	29968	30534	1	viral	K01358	ATP-dependent Clp protease, protease subunit	N
CN34_ctg420	CN34_ctg420_54	31466	32275	1	viral	K01356	repressor LexA	N
CN34_ctg420	CN34_ctg420_60	35202	36782	1	viral	K06400	site-specific DNA recombinase	N
CN34_ctg420	CN34_ctg420_61	36826	37239	1	viral	K06306	spore germination protein	N
CN34_ctg420	CN34_ctg420_66	40811	41566	1	microbial	K07284	sortase A	N
CN35_ctg185	CN35_ctg185_1	31	771	-1	viral	K21472	peptidoglycan LD-endopeptidase LytH	N
CN35_ctg185	CN35_ctg185_2	1005	2033	-1	viral	K04763	integrase/recombinase XerD	N
CN35_ctg185	CN35_ctg185_8	5309	5524	1	viral	K07729	putative transcriptional regulator	N
CN35_ctg185	CN35_ctg185_15	7897	9207	1	viral	K17680	twinkle protein	N
CN35_ctg185	CN35_ctg185_17	9583	10353	1	viral	K03496	chromosome partitioning protein	N
CN35_ctg185	CN35_ctg185_18	10353	11864	1	viral	K03497	ParB family transcriptional regulator, chromosome partitioning protein	N
CN35_ctg185	CN35_ctg185_23	13573	13947	1	viral	K07451	5-methylcytosine-specific restriction enzyme A	N
CN35_ctg185	CN35_ctg185_24	14232	15473	1	viral	K03497	ParB family transcriptional regulator, chromosome partitioning protein	N
CN35_ctg185	CN35_ctg185_38	25179	26087	1	viral	K07741	anti-repressor protein	N
CN35_ctg271	CN35_ctg271_2	671	2170	1	viral	K03303	lactate permease	N
CN35_ctg271	CN35_ctg271_5	4357	4977	-1	viral	K02839	peptide chain release factor	N
CN35_ctg271	CN35_ctg271_6	4982	6379	-1	microbial	K14415	tRNA-splicing ligase RtcB (3'-phosphate/5'-hydroxy nucleic acid ligase)	N
CN35_ctg271	CN35_ctg271_7	6895	7392	1	viral	K03671	thioredoxin 1	N
CN35_ctg271	CN35_ctg271_8	7580	8296	-1	microbial	K02477	two-component system, LytTR family, response regulator	N
CN35_ctg271	CN35_ctg271_9	8293	9402	-1	microbial	K02478	two-component system, LytTR family, sensor kinase	N
CN35_ctg271	CN35_ctg271_10	9399	10481	-1	microbial	K02478	two-component system, LytTR family, sensor kinase	N
CN35_ctg271	CN35_ctg271_13	14039	16123	-1	microbial	K05349	beta-glucosidase	Y	Carbohydrate-active enzyme
CN35_ctg271	CN35_ctg271_15	17781	18941	-1	microbial	K01186	sialidase-1	Y	Carbohydrate-active enzyme
CN35_ctg271	CN35_ctg271_16	18928	20247	-1	microbial	K21572	starch-binding outer membrane protein, SusD/RagB family	N
CN35_ctg271	CN35_ctg271_18	20935	21333	-1	viral	K03469	ribonuclease HI	N
CN35_ctg271	CN35_ctg271_62	48014	49276	-1	viral	K00986	RNA-directed DNA polymerase	N
CN35_ctg271	CN35_ctg271_81	61004	62251	1	microbial	K06926	uncharacterized protein	N
CN35_ctg271	CN35_ctg271_111	92508	93272	-1	viral	K25028	cobalamin transport system ATP-binding protein	N
CN35_ctg271	CN35_ctg271_112	93269	94249	-1	viral	K25027	cobalamin transport system permease protein	N
CN35_ctg271	CN35_ctg271_113	94250	95389	-1	microbial	K25034	cobalamin transport system substrate-binding protein	N
CN35_ctg271	CN35_ctg271_114	95414	97471	-1	microbial	K16092	vitamin B12 transporter	N
CN35_ctg271	CN35_ctg271_115	97468	97965	-1		K07491	putative transposase	N
CN35_ctg271	CN35_ctg271_120	104493	109262	1	viral	K21449	trimeric autotransporter adhesin	N
CN35_ctg271	CN35_ctg271_122	109607	109930	1		K22954	acyl homoserine lactone synthase	Y
CN35_ctg271	CN35_ctg271_131	117893	118960	1	viral	K03547	DNA repair protein SbcD/Mre11	N
CN35_ctg271	CN35_ctg271_132	118948	121272	1	viral	K03546	DNA repair protein SbcC/Rad50	N
CN35_ctg271	CN35_ctg271_133	121247	121732	1	viral	K01159	crossover junction endodeoxyribonuclease RuvC	N
CN35_ctg271	CN35_ctg271_134	121949	122479	1	viral	K03088	RNA polymerase sigma-70 factor, ECF subfamily	N
CN35_ctg271	CN35_ctg271_138	125061	126101	1	viral	K02316	DNA primase	N
CN35_ctg271	CN35_ctg271_139	126098	127855	1	viral	K02337	DNA polymerase III subunit alpha	N
CN35_ctg271	CN35_ctg271_140	127821	128588	1	viral	K00571	site-specific DNA-methyltransferase (adenine-specific)	N
CN35_ctg271	CN35_ctg271_144	129732	131840	1	viral	K02337	DNA polymerase III subunit alpha	N
CN35_ctg271	CN35_ctg271_145	131847	132614	1	viral	K02342	DNA polymerase III subunit epsilon	N
CN35_ctg271	CN35_ctg271_152	135355	136563	1	viral	K04763	integrase/recombinase XerD	N
CN35_ctg271	CN35_ctg271_164	152257	153846	-1	viral	K06909	phage terminase large subunit	N
CN35_ctg271	CN35_ctg271_167	156740	157027	1	viral	K03530	DNA-binding protein HU-beta	N
CN35_ctg271	CN35_ctg271_171	159414	162698	-1	microbial	K21573	TonB-dependent starch-binding outer membrane protein SusC	N
CN35_ctg271	CN35_ctg271_172	162724	163956	-1	microbial	K08194	MFS transporter, ACS family, D-galactonate transporter	N
CN35_ctg271	CN35_ctg271_173	163963	165603	-1	viral	K01186	sialidase-1	Y	Carbohydrate-active enzyme
CN35_ctg271	CN35_ctg271_174	165720	166631	-1	microbial	K01639	N-acetylneuraminate lyase	Y
CN35_ctg271	CN35_ctg271_175	166668	167684	-1	microbial	K17948	N-acetylneuraminate epimerase	N
CN35_ctg271	CN35_ctg271_176	167732	168484	-1	viral	K05799	GntR family transcriptional regulator, transcriptional repressor for pyruvate dehydrogenase complex	N
CN35_ctg271	CN35_ctg271_178	169826	170851	1	microbial	K03548	putative permease	N
CN35_ctg271	CN35_ctg271_179	170908	172080	1	viral	K11936	poly-beta-1,6-N-acetyl-D-glucosamine synthase	N
CN35_ctg271	CN35_ctg271_180	172083	172541	-1	viral	K03789	unknown	N
CN35_ctg271	CN35_ctg271_182	174138	175382	-1	microbial	K09808	lipoprotein-releasing system permease protein	N
CN35_ctg271	CN35_ctg271_183	175506	176705	-1	microbial	K00812	aspartate aminotransferase	Y
CN35_ctg271	CN35_ctg271_185	178222	179061	-1	microbial	K04486	histidinol-phosphatase (PHP family)	Y
CN35_ctg271	CN35_ctg271_186	179127	180995	-1	viral	K15738	ABC transport system ATP-binding/permease protein	N
CN35_ctg527	CN35_ctg527_24	15319	16548	-1	viral	K09960	uncharacterized protein	N
CN35_ctg527	CN35_ctg527_30	18920	20770	-1	viral	K09961	uncharacterized protein	N
CN35_ctg527	CN35_ctg527_31	20771	21991	-1	viral	K06909	phage terminase large subunit	N
CN35_ctg527	CN35_ctg527_45	26925	27311	1	viral	K22300	HTH-type transcriptional regulator, cell division transcriptional repressor	N
CN35_ctg527	CN35_ctg527_49	29521	29727	1		K07727	putative transcriptional regulator	N
CN35_ctg527	CN35_ctg527_50	29829	30974	1	viral	K14059	integrase	N
CN35_ctg527	CN35_ctg527_53	32492	32821	1	viral	K09787	uncharacterized protein	N
CN35_ctg527	CN35_ctg527_54	32928	34310	1	viral	K03092	RNA polymerase sigma-54 factor	N
CN35_ctg527	CN35_ctg527_55	34314	34973	1	microbial	K01091	phosphoglycolate phosphatase	Y
CN35_ctg527	CN35_ctg527_56	35177	36052	1	viral	K02040	phosphate transport system substrate-binding protein	N
CN35_ctg527	CN35_ctg527_57	36171	37004	1	viral	K02037	phosphate transport system permease protein	N
CN35_ctg527	CN35_ctg527_58	37014	37880	1	viral	K02038	phosphate transport system permease protein	N
CN35_ctg527	CN35_ctg527_59	37893	38654	1	viral	K02036	phosphate transport system ATP-binding protein	N
CN35_ctg527	CN35_ctg527_60	38667	39311	1	microbial	K02039	phosphate transport system protein	N
CN35_ctg527	CN35_ctg527_61	39324	39992	1	microbial	K07658	two-component system, OmpR family, alkaline phosphatase synthesis response regulator PhoP	N
CN35_ctg527	CN35_ctg527_62	40240	41976	1	viral	K07636	two-component system, OmpR family, phosphate regulon sensor histidine kinase PhoR	N
CN37_ctg373	CN37_ctg373_1	86	1519	-1	microbial	K01897	long-chain acyl-CoA synthetase	Y	Fatty acid biosynthesis
CN37_ctg373	CN37_ctg373_3	2709	3782	-1	microbial	K06046	long-chain-fatty-acid---luciferin-component ligase	N
CN37_ctg373	CN37_ctg373_4	3790	4428	-1	viral	K01069	hydroxyacylglutathione hydrolase	Y
CN37_ctg373	CN37_ctg373_5	4432	4668	-1	microbial	K02078	acyl carrier protein	Y	Fatty acid biosynthesis
CN37_ctg373	CN37_ctg373_6	4738	6033	-1	microbial	K18122	4-hydroxybutyrate CoA-transferase	Y
CN37_ctg373	CN37_ctg373_7	6074	7171	-1	microbial	K00005	glycerol dehydrogenase	Y
CN37_ctg373	CN37_ctg373_8	7195	7917	-1	microbial	K02372	3-hydroxyacyl-	Y	Fatty acid biosynthesis
CN37_ctg373	CN37_ctg373_9	7907	8191	-1	microbial	K22074	NFU1 iron-sulfur cluster scaffold homolog, mitochondrial	N
CN37_ctg373	CN37_ctg373_10	8281	9732	-1	microbial	K14534	4-hydroxybutyryl-CoA dehydratase / vinylacetyl-CoA-Delta-isomerase	Y
CN37_ctg373	CN37_ctg373_12	11487	12914	-1	viral	K21405	sigma-54 dependent transcriptional regulator, acetoin dehydrogenase operon transcriptional activator AcoR	N
CN37_ctg373	CN37_ctg373_20	18587	19735	1	microbial	K07079	uncharacterized protein	N
CN37_ctg373	CN37_ctg373_21	19908	20306	-1	microbial	K07017	uncharacterized protein	N
CN37_ctg373	CN37_ctg373_25	21716	23578	1	viral	K03427	type I restriction enzyme M protein	N
CN37_ctg373	CN37_ctg373_27	24268	24492	-1	viral	K23779	XRE family transcriptional regulator, regulator of sulfur utilization	N
CN37_ctg373	CN37_ctg373_30	29911	31629	1	viral	K06400	site-specific DNA recombinase	N
CN37_ctg373	CN37_ctg373_32	32101	33885	1	viral	K03427	type I restriction enzyme M protein	N
CN37_ctg373	CN37_ctg373_33	33887	35149	1	microbial	K01154	type I restriction enzyme, S subunit	N
CN37_ctg373	CN37_ctg373_37	37045	40107	1	microbial	K01153	type I restriction enzyme, R subunit	N
CN37_ctg373	CN37_ctg373_40	43035	43568	1	viral	K10804	acyl-CoA thioesterase I	Y
CN37_ctg373	CN37_ctg373_41	43565	43942	1	viral	K03972	phage shock protein E	N
CN37_ctg373	CN37_ctg373_47	47380	49338	1	viral	K07126	uncharacterized protein	N
CN37_ctg373	CN37_ctg373_48	49775	50980	1	viral	K14059	integrase	N
CN37_ctg373	CN37_ctg373_49	50938	52368	1	viral	K14059	integrase	N
CN37_ctg373	CN37_ctg373_52	54833	55294	-1	microbial	K01104	protein-tyrosine phosphatase	N
CN37_ctg373	CN37_ctg373_54	56630	58249	-1	viral	K06400	site-specific DNA recombinase	N
CN37_ctg373	CN37_ctg373_56	58992	60563	-1	viral	K06400	site-specific DNA recombinase	N
PE04_ctg38	PE04_ctg38_3	629	1831	-1	microbial	K15545	transcriptional regulator of PTS gene	N
PE04_ctg38	PE04_ctg38_6	3248	4672	1	viral	K03651	3',5'-cyclic-AMP phosphodiesterase	Y
PE04_ctg38	PE04_ctg38_7	4701	6107	1	viral	K02100	MFS transporter, SP family, arabinose:H+ symporter	N
PE04_ctg38	PE04_ctg38_9	7723	8904	1	microbial	K01787	N-acylglucosamine 2-epimerase	Y
PE04_ctg38	PE04_ctg38_10	8943	12059	1	microbial	K21573	TonB-dependent starch-binding outer membrane protein SusC	N
PE04_ctg38	PE04_ctg38_11	12072	13661	1	microbial	K21572	starch-binding outer membrane protein, SusD/RagB family	N
PE04_ctg38	PE04_ctg38_19	23042	24103	1	viral	K00820	glutamine---fructose-6-phosphate transaminase (isomerizing)	Y
PE04_ctg38	PE04_ctg38_20	24103	24990	1	microbial	K25026	glucokinase	Y
PE04_ctg38	PE04_ctg38_21	25000	27777	1	microbial	K18577	mannosylglycoprotein endo-beta-mannosidase	N
PE04_ctg38	PE04_ctg38_22	27811	28707	1	microbial	K00852	ribokinase	Y
PE04_ctg38	PE04_ctg38_23	28738	29745	1	viral	K05340	glucose uptake protein	N
PE04_ctg38	PE04_ctg38_26	31671	33770	1	microbial	K12373	hexosaminidase	Y	Carbohydrate-active enzyme
PE04_ctg38	PE04_ctg38_32	37769	38737	1	microbial	K09144	uncharacterized protein	N
PE04_ctg38	PE04_ctg38_37	45006	45977	1	viral	K12132	eukaryotic-like serine/threonine-protein kinase	N
PE04_ctg38	PE04_ctg38_40	48488	50656	1	viral	K19171	DNA sulfur modification protein DndD	N
PE04_ctg38	PE04_ctg38_46	54326	54772	-1		K11209	GSH-dependent disulfide-bond oxidoreductase	N
PE04_ctg38	PE04_ctg38_47	54810	56195	-1	viral	K06919	putative DNA primase/helicase	N
PE04_ctg38	PE04_ctg38_50	57955	59445	-1	viral	K04763	integrase/recombinase XerD	N
PE04_ctg38	PE04_ctg38_52	60555	61019	-1	viral	K03718	Lrp/AsnC family transcriptional regulator, regulator for asnA, asnC and gidA	N
PE04_ctg38	PE04_ctg38_53	61250	62116	-1	microbial	K03772	FKBP-type peptidyl-prolyl cis-trans isomerase FkpA	N
PE04_ctg38	PE04_ctg38_54	62136	62729	-1	microbial	K03773	FKBP-type peptidyl-prolyl cis-trans isomerase FklB	N
PE17_ctg116	PE17_ctg116_8	5599	6384	1	viral	K01358	ATP-dependent Clp protease, protease subunit	N
PE17_ctg116	PE17_ctg116_9	6425	7636	1	viral	K06904	uncharacterized protein	N
PE17_ctg116	PE17_ctg116_27	19725	20813	1	viral	K00986	RNA-directed DNA polymerase	N
PE17_ctg116	PE17_ctg116_40	27689	28150	1	viral	K02784	phosphocarrier protein HPr	N
PE17_ctg116	PE17_ctg116_41	28154	29071	1	viral	K08483	phosphoenolpyruvate-protein phosphotransferase (PTS system enzyme I)	N
PE17_ctg116	PE17_ctg116_42	29649	31391	1	microbial	K06200	carbon starvation protein	N
PE17_ctg116	PE17_ctg116_43	31734	32210	1	viral	K03637	cyclic pyranopterin monophosphate synthase	Y	Folate biosynthesis
PE17_ctg116	PE17_ctg116_44	32230	33156	1	microbial	K07402	xanthine dehydrogenase accessory factor	N
PE17_ctg116	PE17_ctg116_48	35600	35785	-1	microbial	K05337	ferredoxin	N
PE17_ctg116	PE17_ctg116_50	36775	38088	-1	microbial	K01487	guanine deaminase	Y
PE17_ctg116	PE17_ctg116_51	38631	40187	-1	viral	K01951	GMP synthase (glutamine-hydrolysing)	Y
PE28_ctg668	PE28_ctg668_2	1095	2576	-1	microbial	K03385	nitrite reductase (cytochrome c-552)	Y
PE28_ctg668	PE28_ctg668_3	2598	3188	-1	microbial	K15876	cytochrome c nitrite reductase small subunit	Y
PE28_ctg668	PE28_ctg668_5	3385	4566	-1	microbial	K00380	sulfite reductase (NADPH) flavoprotein alpha-component	Y	Sulfur metabolism
PE28_ctg668	PE28_ctg668_7	6049	8439	-1	microbial	K02014	iron complex outermembrane recepter protein	N
PE28_ctg668	PE28_ctg668_8	8720	10000	1	microbial	K01689	enolase	Y
PE28_ctg668	PE28_ctg668_9	10356	10811	-1	viral	K09457	7-cyano-7-deazaguanine reductase	Y	Folate biosynthesis
PE28_ctg668	PE28_ctg668_10	10843	11556	-1	viral	K06920	7-cyano-7-deazaguanine synthase	Y	Folate biosynthesis
PE28_ctg668	PE28_ctg668_11	11613	12293	-1	microbial	K09125	queuosine precursor transporter	N
PE28_ctg668	PE28_ctg668_12	12916	16149	1	microbial	K21573	TonB-dependent starch-binding outer membrane protein SusC	N
PE28_ctg668	PE28_ctg668_13	16165	17955	1	viral	K21572	starch-binding outer membrane protein, SusD/RagB family	N
PE28_ctg668	PE28_ctg668_15	18932	20059	1	viral	K01183	chitinase	Y	Carbohydrate-active enzyme
PE28_ctg668	PE28_ctg668_17	21597	22922	-1	microbial	K06076	long-chain fatty acid transport protein	N
PE28_ctg668	PE28_ctg668_18	23157	24158	1	viral	K03778	D-lactate dehydrogenase	Y
PE28_ctg668	PE28_ctg668_19	24258	24962	1	microbial	K06911	quercetin 2,3-dioxygenase	N
PE28_ctg668	PE28_ctg668_22	27014	27391	1	microbial	K01759	lactoylglutathione lyase	Y
PE28_ctg668	PE28_ctg668_25	28415	28951	-1	viral	K02199	cytochrome c biogenesis protein CcmG, thiol:disulfide interchange protein DsbE	N
PE28_ctg668	PE28_ctg668_34	31745	34798	1	viral	K02316	DNA primase	N
PE28_ctg668	PE28_ctg668_39	37260	38372	1	viral	K01358	ATP-dependent Clp protease, protease subunit	N
PE28_ctg668	PE28_ctg668_52	46750	47340	1	viral	K03630	DNA repair protein RadC	N
PE28_ctg893	PE28_ctg893_1	362	1237	1	microbial	K02508	AraC family transcriptional regulator, 4-hydroxyphenylacetate 3-monooxygenase operon regulatory protein	N
PE28_ctg893	PE28_ctg893_2	1279	1911	1	microbial	K02855	AraC family transcriptional regulator, L-rhamnose operon regulatory protein RhaS	N
PE28_ctg893	PE28_ctg893_4	4170	5171	1	microbial	K00648	3-oxoacyl-	Y	Fatty acid biosynthesis
PE28_ctg893	PE28_ctg893_5	5313	6815	1	viral	K01915	glutamine synthetase	Y
PE28_ctg893	PE28_ctg893_6	6877	8571	-1	microbial	K04034	anaerobic magnesium-protoporphyrin IX monomethyl ester cyclase	Y
PE28_ctg893	PE28_ctg893_7	9195	10340	-1	microbial	K07282	gamma-polyglutamate biosynthesis protein CapA	N
PE28_ctg893	PE28_ctg893_8	10348	11229	-1	microbial	K01491	methylenetetrahydrofolate dehydrogenase (NADP+) / methenyltetrahydrofolate cyclohydrolase	Y
PE28_ctg893	PE28_ctg893_9	11241	12563	-1	viral	K03106	signal recognition particle subunit SRP54	N
PE28_ctg893	PE28_ctg893_10	12757	14223	-1	microbial	K01133	choline-sulfatase	N
PE28_ctg893	PE28_ctg893_11	14357	16396	-1	viral	K03628	transcription termination factor Rho	N
PE28_ctg893	PE28_ctg893_13	17526	18794	-1	viral	K04075	tRNA(Ile)-lysidine synthase	N
PE28_ctg893	PE28_ctg893_14	19078	21612	1	viral	K04759	ferrous iron transport protein B	N
PE28_ctg893	PE28_ctg893_16	22119	23279	1	viral	K04763	integrase/recombinase XerD	N
PE28_ctg893	PE28_ctg893_29	32762	33370	-1	viral	K14060	putative DNA-invertase from lambdoid prophage Rac	N

## Sheet: TS7
Table S7| Detailed information of the PE network (left panel), control network (medium panel), and sharing network (right panel).
Corrlations in healthy controls (n = 900)							Corrlations in PE patients (n = 1705)							Sharing corrlations (n = 671)
bacterial name	vOTU ID	corr	pval	qvalue	enriched		bacterial name	vOTU ID	corr	pval	qvalue	enriched		bacterial name	vOTU ID	enriched
Akkermansia muciniphila M202	PE28_ctg1236	0.633	2.62e-05	0.000495	HC		Alistipes obesi M376	CN01_ctg136	0.693935	6.86e-07	9.98e-06	HC		Alistipes obesi M376	PE05_ctg14	HC
Alistipes obesi M376	PE05_ctg14	0.607354	6.72e-05	0.000985166	HC		Alistipes obesi M376	CN03_ctg102	0.75666	1.86e-07	3.58e-06	HC		Alistipes shahii M373	CN03_ctg163	HC
Alistipes obesi M376	PE11_ctg295	0.600996	0.000114865	0.00145979	PE		Alistipes obesi M376	CN03_ctg129	0.623452	2.62e-05	0.000195924	HC		Alistipes shahii M373	CN34_ctg310	HC
Alistipes shahii M373	CN03_ctg163	0.673779	8.66e-06	0.00021361	HC		Alistipes obesi M376	CN03_ctg163	0.677424	1.58e-06	1.94e-05	HC		Alistipes shahii M373	CN35_ctg271	HC
Alistipes shahii M373	CN34_ctg310	0.648649	2.24e-05	0.000440321	HC		Alistipes obesi M376	CN06_ctg617	0.615775	2.34e-05	0.000179697	HC		Anaerostipes caccae M075	CN17_ctg759	PE
Alistipes shahii M373	CN35_ctg271	0.616169	7e-05	0.0010173	HC		Alistipes obesi M376	CN11_ctg1179	0.619709	2.01e-05	0.000158282	HC		Anaerostipes caccae M075	PE06_ctg184	PE
Anaerostipes caccae M075	CN17_ctg759	0.72238	1.34e-06	5.45e-05	PE		Alistipes obesi M376	CN12_ctg393	0.648811	5.95e-06	5.68e-05	HC		Anaerostipes caccae M075	PE08_ctg1113	PE
Anaerostipes caccae M075	PE06_ctg184	0.686107	5.35e-06	0.000147917	PE		Alistipes obesi M376	CN12_ctg615	0.612946	3.83e-05	0.000268855	HC		Anaerostipes caccae M075	PE20_ctg235	PE
Anaerostipes caccae M075	PE08_ctg1113	0.609056	8.85e-05	0.00121511	PE		Alistipes obesi M376	CN15_ctg636	0.605258	3.51e-05	0.000250226	HC		Anaerostipes caccae M075	PE27_ctg529	PE
Anaerostipes caccae M075	PE20_ctg235	0.635372	3.62e-05	0.000621828	PE		Alistipes obesi M376	CN20_ctg56	0.653	8.4e-06	7.57e-05	HC		Bacteroides caccae M396	CN01_ctg136	HC
Anaerostipes caccae M075	PE27_ctg529	0.727359	1.13e-06	4.83e-05	PE		Alistipes obesi M376	CN21_ctg1241	0.601502	4.04e-05	0.000281046	HC		Bacteroides caccae M396	CN01_ctg176	HC
Bacteroides caccae M396	CN01_ctg136	0.669275	1.03e-05	0.000242943	HC		Alistipes obesi M376	CN25_ctg949	0.623286	1.74e-05	0.000140956	PE		Bacteroides caccae M396	CN03_ctg163	HC
Bacteroides caccae M396	CN01_ctg176	0.648412	2.26e-05	0.000442682	HC		Alistipes obesi M376	CN26_ctg427	0.615197	3.54e-05	0.00025156	HC		Bacteroides caccae M396	CN12_ctg393	HC
Bacteroides caccae M396	CN03_ctg163	0.613087	7.76e-05	0.0010991	HC		Alistipes obesi M376	CN26_ctg691	0.616327	2.29e-05	0.000176318	HC		Bacteroides caccae M396	CN12_ctg615	HC
Bacteroides caccae M396	CN11_ctg294	0.649398	1.37e-05	0.000296719	HC		Alistipes obesi M376	CN27_ctg1024	0.611069	4.1e-05	0.00028413	HC		Bacteroides caccae M396	CN20_ctg56	HC
Bacteroides caccae M396	CN12_ctg393	0.644381	2.62e-05	0.000495375	HC		Alistipes obesi M376	CN27_ctg1201	0.613133	3.81e-05	0.000267386	HC		Bacteroides caccae M396	CN21_ctg1055	HC
Bacteroides caccae M396	CN12_ctg615	0.629445	4.45e-05	0.000721986	HC		Alistipes obesi M376	CN27_ctg160	0.600969	4.12e-05	0.000285647	HC		Bacteroides caccae M396	CN25_ctg532	HC
Bacteroides caccae M396	CN17_ctg911	0.727531	3.37e-07	2.02e-05	HC		Alistipes obesi M376	CN29_ctg182	0.66286	3.16e-06	3.4e-05	HC		Bacteroides caccae M396	CN26_ctg403	HC
Bacteroides caccae M396	CN20_ctg56	0.646278	2.44e-05	0.000467663	HC		Alistipes obesi M376	CN29_ctg470	0.619146	2.05e-05	0.000161089	HC		Bacteroides caccae M396	CN27_ctg1024	HC
Bacteroides caccae M396	CN21_ctg1055	0.636795	3.44e-05	0.000595626	HC		Alistipes obesi M376	CN31_ctg285	0.711069	8.46e-07	1.18e-05	HC		Bacteroides caccae M396	CN27_ctg1540	HC
Bacteroides caccae M396	CN21_ctg999	0.645	1.65e-05	0.000343555	HC		Alistipes obesi M376	CN31_ctg450	0.693767	6.92e-07	1e-05	HC		Bacteroides caccae M396	CN28_ctg215	HC
Bacteroides caccae M396	CN25_ctg532	0.634898	3.68e-05	0.000626087	HC		Alistipes obesi M376	CN31_ctg495	0.632675	1.19e-05	0.000102131	HC		Bacteroides caccae M396	CN31_ctg495	HC
Bacteroides caccae M396	CN26_ctg403	0.620199	6.11e-05	0.00091402	HC		Alistipes obesi M376	CN31_ctg80	0.615486	2.37e-05	0.000181262	HC		Bacteroides caccae M396	CN35_ctg271	HC
Bacteroides caccae M396	CN27_ctg1024	0.657183	1.63e-05	0.000340181	HC		Alistipes obesi M376	CN34_ctg116	0.633515	1.15e-05	9.96e-05	HC		Bacteroides caccae M396	CN35_ctg694	HC
Bacteroides caccae M396	CN27_ctg1540	0.643907	2.66e-05	0.000498355	HC		Alistipes obesi M376	CN34_ctg172	0.620826	2.88e-05	0.000211327	HC		Bacteroides caccae M396	PE03_ctg48	HC
Bacteroides caccae M396	CN28_ctg215	0.614746	7.34e-05	0.00105299	HC		Alistipes obesi M376	CN34_ctg310	0.669606	4.38e-06	4.4e-05	HC		Bacteroides caccae M396	PE05_ctg481	HC
Bacteroides caccae M396	CN31_ctg399	0.658132	1.58e-05	0.000330633	HC		Alistipes obesi M376	CN35_ctg271	0.72045	6.01e-07	8.94e-06	HC		Bacteroides caccae M396	PE18_ctg256	HC
Bacteroides caccae M396	CN31_ctg495	0.630156	4.34e-05	0.000708262	HC		Alistipes obesi M376	PE05_ctg14	0.622199	1.82e-05	0.000146116	HC		Bacteroides caccae M396	PE35_ctg108	PE
Bacteroides caccae M396	CN31_ctg673	0.624467	5.29e-05	0.0008209	HC		Alistipes obesi M376	PE05_ctg377	0.615349	2.38e-05	0.000182111	HC		Bacteroides faecis M395	CN01_ctg136	HC
Bacteroides caccae M396	CN35_ctg271	0.638217	3.27e-05	0.000576463	HC		Alistipes obesi M376	PE08_ctg733	0.637336	1.56e-05	0.000128927	HC		Bacteroides faecis M395	CN03_ctg102	HC
Bacteroides caccae M396	CN35_ctg694	0.635054	2.42e-05	0.000463965	HC		Alistipes obesi M376	PE28_ctg1236	0.605601	3.47e-05	0.000247466	HC		Bacteroides faecis M395	CN11_ctg294	HC
Bacteroides caccae M396	PE03_ctg48	0.66643	1.15e-05	0.000260983	HC		Alistipes obesi M376	PE28_ctg668	0.612318	2.68e-05	0.000199509	HC		Bacteroides faecis M395	CN11_ctg775	HC
Bacteroides caccae M396	PE05_ctg481	0.625652	5.08e-05	0.000798785	HC		Alistipes shahii M373	CN01_ctg136	0.691153	7.93e-07	1.12e-05	HC		Bacteroides faecis M395	CN12_ctg393	HC
Bacteroides caccae M396	PE18_ctg256	0.626837	4.87e-05	0.000774127	HC		Alistipes shahii M373	CN02_ctg23	0.707964	3.23e-07	5.44e-06	HC		Bacteroides faecis M395	CN27_ctg1024	HC
Bacteroides caccae M396	PE35_ctg108	0.796583	3.7e-09	4.01e-07	PE		Alistipes shahii M373	CN02_ctg398	0.684163	1.13e-06	1.5e-05	HC		Bacteroides faecis M395	CN27_ctg606	HC
Bacteroides faecis M395	CN01_ctg136	0.628971	4.53e-05	0.000728924	HC		Alistipes shahii M373	CN03_ctg102	0.799	6.31e-10	3.19e-08	HC		Bacteroides faecis M395	CN27_ctg672	HC
Bacteroides faecis M395	CN01_ctg176	0.70128	2.96e-06	9.6e-05	HC		Alistipes shahii M373	CN03_ctg129	0.73071	8.65e-08	1.98e-06	HC		Bacteroides faecis M395	CN31_ctg399	HC
Bacteroides faecis M395	CN03_ctg102	0.65908	1.52e-05	0.000321927	HC		Alistipes shahii M373	CN03_ctg163	0.695187	6.43e-07	9.44e-06	HC		Bacteroides faecis M395	CN31_ctg932	PE
Bacteroides faecis M395	CN11_ctg294	0.811689	1.09e-09	1.23e-07	HC		Alistipes shahii M373	CN03_ctg809	0.724143	1.28e-07	2.69e-06	HC		Bacteroides faecis M395	CN34_ctg116	HC
Bacteroides faecis M395	CN11_ctg775	0.736305	2.06e-07	1.38e-05	HC		Alistipes shahii M373	CN06_ctg617	0.748862	2.74e-08	7.74e-07	HC		Bacteroides faecis M395	CN35_ctg271	HC
Bacteroides faecis M395	CN12_ctg393	0.600759	0.000115736	0.00146766	HC		Alistipes shahii M373	CN11_ctg1179	0.716599	1.99e-07	3.78e-06	HC		Bacteroides faecis M395	CN35_ctg334	HC
Bacteroides faecis M395	CN17_ctg911	0.603747	7.62e-05	0.00108606	HC		Alistipes shahii M373	CN11_ctg606	0.618775	2.08e-05	0.000162917	HC		Bacteroides faecis M395	CN35_ctg694	HC
Bacteroides faecis M395	CN20_ctg457	0.62827	3.14e-05	0.000562321	HC		Alistipes shahii M373	CN12_ctg615	0.665603	2.78e-06	3.04e-05	HC		Bacteroides faecis M395	PE03_ctg48	HC
Bacteroides faecis M395	CN20_ctg56	0.711238	2.02e-06	7.27e-05	HC		Alistipes shahii M373	CN15_ctg346	0.772976	5.07e-09	1.95e-07	HC		Bacteroides faecis M395	PE05_ctg402	HC
Bacteroides faecis M395	CN20_ctg63	0.672119	9.23e-06	0.000224008	HC		Alistipes shahii M373	CN15_ctg636	0.745012	3.52e-08	9.47e-07	HC		Bacteroides faecis M395	PE05_ctg481	HC
Bacteroides faecis M395	CN21_ctg1055	0.668089	1.08e-05	0.000250236	HC		Alistipes shahii M373	CN20_ctg539	0.67225	2.03e-06	2.37e-05	HC		Bacteroides faecis M395	PE12_ctg211	HC
Bacteroides faecis M395	CN26_ctg403	0.666667	1.14e-05	0.000259633	HC		Alistipes shahii M373	CN20_ctg56	0.734931	6.67e-08	1.61e-06	HC		Bacteroides faecis M395	PE28_ctg168	HC
Bacteroides faecis M395	CN27_ctg1024	0.730441	1.02e-06	4.44e-05	HC		Alistipes shahii M373	CN21_ctg1241	0.616735	2.26e-05	0.000173865	HC		Bacteroides faecis M395	PE35_ctg305	HC
Bacteroides faecis M395	CN27_ctg1540	0.685	5.66e-06	0.000154214	HC		Alistipes shahii M373	CN21_ctg567	0.673202	1.94e-06	2.28e-05	HC		Bacteroides ndongoniae M405	CN01_ctg136	HC
Bacteroides faecis M395	CN27_ctg606	0.739862	1.67e-07	1.17e-05	HC		Alistipes shahii M373	CN25_ctg949	0.688774	8.96e-07	1.24e-05	PE		Bacteroides ndongoniae M405	CN01_ctg176	HC
Bacteroides faecis M395	CN27_ctg672	0.682126	3.33e-06	0.000106057	HC		Alistipes shahii M373	CN26_ctg427	0.744875	3.55e-08	9.53e-07	HC		Bacteroides ndongoniae M405	CN03_ctg102	HC
Bacteroides faecis M395	CN28_ctg215	0.627074	4.83e-05	0.00076915	HC		Alistipes shahii M373	CN27_ctg1201	0.734462	6.87e-08	1.64e-06	HC		Bacteroides ndongoniae M405	CN11_ctg775	HC
Bacteroides faecis M395	CN31_ctg399	0.716	1.72e-06	6.56e-05	HC		Alistipes shahii M373	CN27_ctg125	0.689904	8.45e-07	1.18e-05	HC		Bacteroides ndongoniae M405	CN12_ctg615	HC
Bacteroides faecis M395	CN31_ctg495	0.643907	2.66e-05	0.000498355	HC		Alistipes shahii M373	CN27_ctg789	0.738215	5.44e-08	1.38e-06	HC		Bacteroides ndongoniae M405	CN17_ctg911	HC
Bacteroides faecis M395	CN31_ctg932	0.633239	3.9e-05	0.000650347	PE		Alistipes shahii M373	CN27_ctg843	0.711478	2.66e-07	4.69e-06	HC		Bacteroides ndongoniae M405	CN20_ctg56	HC
Bacteroides faecis M395	CN34_ctg1093	0.694755	1.84e-06	6.81e-05	HC		Alistipes shahii M373	CN28_ctg560	0.681452	1.3e-06	1.66e-05	HC		Bacteroides ndongoniae M405	CN21_ctg1055	HC
Bacteroides faecis M395	CN34_ctg116	0.633476	3.87e-05	0.000646792	HC		Alistipes shahii M373	CN29_ctg182	0.672732	1.98e-06	2.32e-05	HC		Bacteroides ndongoniae M405	CN21_ctg1241	HC
Bacteroides faecis M395	CN35_ctg271	0.617828	6.62e-05	0.000975066	HC		Alistipes shahii M373	CN29_ctg470	0.655263	4.47e-06	4.47e-05	HC		Bacteroides ndongoniae M405	CN21_ctg567	HC
Bacteroides faecis M395	CN35_ctg334	0.740337	1.63e-07	1.15e-05	HC		Alistipes shahii M373	CN31_ctg285	0.726863	1.09e-07	2.38e-06	HC		Bacteroides ndongoniae M405	CN21_ctg894	HC
Bacteroides faecis M395	CN35_ctg694	0.709502	8.81e-07	4.01e-05	HC		Alistipes shahii M373	CN31_ctg450	0.727406	1.06e-07	2.33e-06	HC		Bacteroides ndongoniae M405	CN26_ctg359	HC
Bacteroides faecis M395	PE03_ctg48	0.691086	4.4e-06	0.000126897	HC		Alistipes shahii M373	CN31_ctg495	0.721644	1.48e-07	3.02e-06	HC		Bacteroides ndongoniae M405	CN26_ctg403	HC
Bacteroides faecis M395	PE05_ctg402	0.786392	2.23e-07	1.45e-05	HC		Alistipes shahii M373	CN31_ctg673	0.627445	1.47e-05	0.000123164	HC		Bacteroides ndongoniae M405	CN26_ctg691	HC
Bacteroides faecis M395	PE05_ctg481	0.680417	6.69e-06	0.000173541	HC		Alistipes shahii M373	CN31_ctg80	0.684124	1.13e-06	1.5e-05	HC		Bacteroides ndongoniae M405	CN27_ctg1024	HC
Bacteroides faecis M395	PE12_ctg211	0.685796	2.81e-06	9.25e-05	HC		Alistipes shahii M373	CN31_ctg998	0.61568	2.35e-05	0.00018021	HC		Bacteroides ndongoniae M405	CN27_ctg1540	HC
Bacteroides faecis M395	PE18_ctg256	0.608	9.13e-05	0.00124454	HC		Alistipes shahii M373	CN34_ctg1093	0.604682	3.59e-05	0.000254944	HC		Bacteroides ndongoniae M405	CN28_ctg215	HC
Bacteroides faecis M395	PE19_ctg31	0.667141	1.12e-05	0.000255955	HC		Alistipes shahii M373	CN34_ctg116	0.717898	1.85e-07	3.55e-06	HC		Bacteroides ndongoniae M405	CN28_ctg290	HC
Bacteroides faecis M395	PE28_ctg168	0.710221	8.49e-07	3.88e-05	HC		Alistipes shahii M373	CN34_ctg172	0.728646	9.8e-08	2.18e-06	HC		Bacteroides ndongoniae M405	CN31_ctg285	HC
Bacteroides faecis M395	PE31_ctg457	0.601944	0.000111438	0.00143495	HC		Alistipes shahii M373	CN34_ctg310	0.80182	5.03e-10	2.58e-08	HC		Bacteroides ndongoniae M405	CN31_ctg495	HC
Bacteroides faecis M395	PE33_ctg565	0.720199	5.03e-07	2.62e-05	HC		Alistipes shahii M373	CN35_ctg271	0.68643	1.01e-06	1.37e-05	HC		Bacteroides ndongoniae M405	CN31_ctg673	HC
Bacteroides faecis M395	PE35_ctg305	0.780037	1.26e-08	1.27e-06	HC		Alistipes shahii M373	PE02_ctg720	0.633334	1.15e-05	0.000100218	HC		Bacteroides ndongoniae M405	CN34_ctg172	HC
Bacteroides ndongoniae M405	CN01_ctg136	0.693261	1.97e-06	7.16e-05	HC		Alistipes shahii M373	PE04_ctg38	0.713863	2.32e-07	4.24e-06	HC		Bacteroides ndongoniae M405	CN35_ctg694	HC
Bacteroides ndongoniae M405	CN01_ctg176	0.629127	3.04e-05	0.000552887	HC		Alistipes shahii M373	PE05_ctg14	0.683083	1.19e-06	1.56e-05	HC		Bacteroides ndongoniae M405	CN37_ctg381	HC
Bacteroides ndongoniae M405	CN03_ctg102	0.63541	2.39e-05	0.000460549	HC		Alistipes shahii M373	PE05_ctg377	0.61846	2.11e-05	0.000164406	HC		Bacteroides ndongoniae M405	CN37_ctg65	HC
Bacteroides ndongoniae M405	CN03_ctg129	0.616561	4.84e-05	0.00076915	HC		Alistipes shahii M373	PE05_ctg946	0.720128	1.62e-07	3.22e-06	HC		Bacteroides ndongoniae M405	PE03_ctg48	HC
Bacteroides ndongoniae M405	CN11_ctg294	0.644102	1.7e-05	0.000351046	HC		Alistipes shahii M373	PE08_ctg593	0.709729	2.93e-07	5.03e-06	HC		Bacteroides ndongoniae M405	PE05_ctg481	HC
Bacteroides ndongoniae M405	CN11_ctg775	0.668287	6.19e-06	0.000165117	HC		Alistipes shahii M373	PE08_ctg733	0.770674	6e-09	2.21e-07	HC		Bacteroides ndongoniae M405	PE18_ctg256	HC
Bacteroides ndongoniae M405	CN12_ctg615	0.677257	4.16e-06	0.000122378	HC		Alistipes shahii M373	PE23_ctg263	0.670642	2.19e-06	2.53e-05	HC		Bacteroides ndongoniae M405	PE19_ctg31	HC
Bacteroides ndongoniae M405	CN17_ctg911	0.698998	1.49e-06	5.96e-05	HC		Alistipes shahii M373	PE28_ctg1236	0.65955	3.68e-06	3.83e-05	HC		Bacteroides ndongoniae M405	PE35_ctg763	HC
Bacteroides ndongoniae M405	CN20_ctg56	0.666469	6.69e-06	0.000173541	HC		Alistipes shahii M373	PE28_ctg668	0.752	2.2e-08	6.45e-07	HC		Bacteroides ovatus M397	CN01_ctg136	HC
Bacteroides ndongoniae M405	CN21_ctg1055	0.695869	1.74e-06	6.58e-05	HC		Alistipes shahii M373	PE28_ctg893	0.7	4.91e-07	7.51e-06	HC		Bacteroides ovatus M397	CN01_ctg176	HC
Bacteroides ndongoniae M405	CN21_ctg1241	0.671211	5.44e-06	0.000149632	HC		Alistipes shahii M373	PE35_ctg763	0.655527	4.41e-06	4.43e-05	HC		Bacteroides ovatus M397	CN03_ctg102	HC
Bacteroides ndongoniae M405	CN21_ctg567	0.63707	2.24e-05	0.000440321	HC		Anaerostipes caccae M075	CN14_ctg94	0.625141	2.46e-05	0.000187255	PE		Bacteroides ovatus M397	CN03_ctg163	HC
Bacteroides ndongoniae M405	CN21_ctg894	0.674767	4.65e-06	0.000130978	HC		Anaerostipes caccae M075	CN17_ctg759	0.794559	4.79e-08	1.23e-06	PE		Bacteroides ovatus M397	CN11_ctg294	HC
Bacteroides ndongoniae M405	CN26_ctg359	0.646236	1.56e-05	0.000328682	HC		Anaerostipes caccae M075	PE03_ctg94	0.660225	6.38e-06	6.04e-05	PE		Bacteroides ovatus M397	CN11_ctg775	HC
Bacteroides ndongoniae M405	CN26_ctg403	0.707012	1e-06	4.4e-05	HC		Anaerostipes caccae M075	PE06_ctg184	0.673358	3.76e-06	3.9e-05	PE		Bacteroides ovatus M397	CN12_ctg393	HC
Bacteroides ndongoniae M405	CN26_ctg427	0.627112	3.28e-05	0.000576786	HC		Anaerostipes caccae M075	PE08_ctg1113	0.71576	7.12e-07	1.03e-05	PE		Bacteroides ovatus M397	CN12_ctg615	HC
Bacteroides ndongoniae M405	CN26_ctg691	0.686188	2.76e-06	9.13e-05	HC		Anaerostipes caccae M075	PE13_ctg62	0.815	1.06e-08	3.57e-07	PE		Bacteroides ovatus M397	CN17_ctg911	HC
Bacteroides ndongoniae M405	CN27_ctg1024	0.675242	4.55e-06	0.00012973	HC		Anaerostipes caccae M075	PE20_ctg235	0.76379	1.5e-07	3.03e-06	PE		Bacteroides ovatus M397	CN20_ctg457	HC
Bacteroides ndongoniae M405	CN27_ctg1201	0.635291	2.4e-05	0.000461904	HC		Anaerostipes caccae M075	PE27_ctg529	0.762101	1.58e-07	3.16e-06	PE		Bacteroides ovatus M397	CN20_ctg56	HC
Bacteroides ndongoniae M405	CN27_ctg1540	0.698477	1.53e-06	6.07e-05	HC		Bacteroides caccae M396	CN01_ctg136	0.836343	1.83e-11	1.4e-09	HC		Bacteroides ovatus M397	CN20_ctg63	HC
Bacteroides ndongoniae M405	CN27_ctg789	0.611701	5.76e-05	0.000882362	HC		Bacteroides caccae M396	CN01_ctg176	0.774859	1.04e-07	2.31e-06	HC		Bacteroides ovatus M397	CN21_ctg1055	HC
Bacteroides ndongoniae M405	CN27_ctg843	0.61585	4.96e-05	0.000786003	HC		Bacteroides caccae M396	CN03_ctg102	0.750657	2.24e-07	4.1e-06	HC		Bacteroides ovatus M397	CN21_ctg567	HC
Bacteroides ndongoniae M405	CN28_ctg215	0.67702	4.2e-06	0.000122829	HC		Bacteroides caccae M396	CN03_ctg129	0.627017	2.3e-05	0.000176554	HC		Bacteroides ovatus M397	CN21_ctg894	HC
Bacteroides ndongoniae M405	CN28_ctg290	0.686666	2.7e-06	9.01e-05	HC		Bacteroides caccae M396	CN03_ctg163	0.76	1.26e-08	4.07e-07	HC		Bacteroides ovatus M397	CN26_ctg403	HC
Bacteroides ndongoniae M405	CN31_ctg285	0.633395	2.58e-05	0.000489681	HC		Bacteroides caccae M396	CN07_ctg676	0.758	1.43e-08	4.58e-07	HC		Bacteroides ovatus M397	CN27_ctg1024	HC
Bacteroides ndongoniae M405	CN31_ctg495	0.685081	2.9e-06	9.54e-05	HC		Bacteroides caccae M396	CN11_ctg606	0.713085	2.43e-07	4.36e-06	HC		Bacteroides ovatus M397	CN27_ctg1540	HC
Bacteroides ndongoniae M405	CN31_ctg673	0.629008	3.05e-05	0.000554509	HC		Bacteroides caccae M396	CN12_ctg393	0.685679	1.05e-06	1.41e-05	HC		Bacteroides ovatus M397	CN27_ctg606	HC
Bacteroides ndongoniae M405	CN34_ctg172	0.633513	2.57e-05	0.000488248	HC		Bacteroides caccae M396	CN12_ctg615	0.682364	2.61e-06	2.89e-05	HC		Bacteroides ovatus M397	CN27_ctg672	HC
Bacteroides ndongoniae M405	CN35_ctg694	0.658091	9.57e-06	0.000228781	HC		Bacteroides caccae M396	CN15_ctg346	0.658399	3.88e-06	3.99e-05	HC		Bacteroides ovatus M397	CN28_ctg215	HC
Bacteroides ndongoniae M405	CN37_ctg381	0.69	2.29e-06	7.95e-05	HC		Bacteroides caccae M396	CN20_ctg56	0.750844	2.23e-07	4.08e-06	HC		Bacteroides ovatus M397	CN28_ctg290	HC
Bacteroides ndongoniae M405	CN37_ctg65	0.627941	3.17e-05	0.000567597	HC		Bacteroides caccae M396	CN20_ctg63	0.703565	1.13e-06	1.49e-05	HC		Bacteroides ovatus M397	CN28_ctg749	HC
Bacteroides ndongoniae M405	PE03_ctg48	0.67702	4.2e-06	0.000122829	HC		Bacteroides caccae M396	CN21_ctg1055	0.772608	1.13e-07	2.45e-06	HC		Bacteroides ovatus M397	CN29_ctg470	HC
Bacteroides ndongoniae M405	PE05_ctg481	0.643471	1.74e-05	0.000356828	HC		Bacteroides caccae M396	CN21_ctg1241	0.8229	7.24e-11	4.89e-09	HC		Bacteroides ovatus M397	CN31_ctg399	HC
Bacteroides ndongoniae M405	PE08_ctg593	0.60115	8.33e-05	0.0011639	HC		Bacteroides caccae M396	CN21_ctg567	0.674672	3.57e-06	3.73e-05	HC		Bacteroides ovatus M397	CN31_ctg673	HC
Bacteroides ndongoniae M405	PE08_ctg733	0.611463	5.81e-05	0.000885729	HC		Bacteroides caccae M396	CN21_ctg894	0.789493	6.03e-08	1.5e-06	HC		Bacteroides ovatus M397	CN31_ctg932	PE
Bacteroides ndongoniae M405	PE18_ctg256	0.688282	2.5e-06	8.45e-05	HC		Bacteroides caccae M396	CN25_ctg306	0.699719	5.06e-07	7.72e-06	HC		Bacteroides ovatus M397	CN34_ctg116	HC
Bacteroides ndongoniae M405	PE19_ctg31	0.650465	1.31e-05	0.000287286	HC		Bacteroides caccae M396	CN25_ctg532	0.68	1.37e-06	1.74e-05	HC		Bacteroides ovatus M397	CN34_ctg172	HC
Bacteroides ndongoniae M405	PE23_ctg263	0.610989	5.91e-05	0.000895603	HC		Bacteroides caccae M396	CN25_ctg949	0.718408	1.79e-07	3.48e-06	PE		Bacteroides ovatus M397	CN35_ctg271	HC
Bacteroides ndongoniae M405	PE28_ctg668	0.611108	5.88e-05	0.000892992	HC		Bacteroides caccae M396	CN26_ctg403	0.786679	6.77e-08	1.62e-06	HC		Bacteroides ovatus M397	CN35_ctg334	HC
Bacteroides ndongoniae M405	PE35_ctg763	0.610634	5.98e-05	0.000902313	HC		Bacteroides caccae M396	CN27_ctg1024	0.845403	0	0	HC		Bacteroides ovatus M397	CN35_ctg694	HC
Bacteroides ovatus M397	CN01_ctg136	0.743	6.83e-07	3.3e-05	HC		Bacteroides caccae M396	CN27_ctg1540	0.765103	1.43e-07	2.92e-06	HC		Bacteroides ovatus M397	CN37_ctg381	HC
Bacteroides ovatus M397	CN01_ctg176	0.843765	1.93e-08	1.87e-06	HC		Bacteroides caccae M396	CN27_ctg160	0.799701	6.04e-10	3.06e-08	HC		Bacteroides ovatus M397	CN37_ctg65	HC
Bacteroides ovatus M397	CN02_ctg23	0.680417	6.69e-06	0.000173541	HC		Bacteroides caccae M396	CN27_ctg606	0.681929	1.26e-06	1.63e-05	HC		Bacteroides ovatus M397	PE03_ctg48	HC
Bacteroides ovatus M397	CN03_ctg102	0.746325	6.19e-07	3.06e-05	HC		Bacteroides caccae M396	CN27_ctg672	0.667457	2.55e-06	2.84e-05	HC		Bacteroides ovatus M397	PE05_ctg402	HC
Bacteroides ovatus M397	CN03_ctg129	0.667852	1.09e-05	0.000250536	HC		Bacteroides caccae M396	CN28_ctg215	0.76848	1.29e-07	2.69e-06	HC		Bacteroides ovatus M397	PE05_ctg481	HC
Bacteroides ovatus M397	CN03_ctg163	0.604078	0.000104065	0.0013671	HC		Bacteroides caccae M396	CN28_ctg749	0.682867	1.21e-06	1.57e-05	HC		Bacteroides ovatus M397	PE12_ctg211	HC
Bacteroides ovatus M397	CN03_ctg809	0.680417	6.69e-06	0.000173541	HC		Bacteroides caccae M396	CN29_ctg470	0.742	4.35e-08	1.14e-06	HC		Bacteroides ovatus M397	PE18_ctg256	HC
Bacteroides ovatus M397	CN06_ctg617	0.657183	1.63e-05	0.000340181	HC		Bacteroides caccae M396	CN31_ctg1021	0.633615	1.14e-05	9.94e-05	HC		Bacteroides ovatus M397	PE19_ctg31	HC
Bacteroides ovatus M397	CN11_ctg1179	0.638691	3.21e-05	0.000571964	HC		Bacteroides caccae M396	CN31_ctg285	0.866417	0	0	HC		Bacteroides ovatus M397	PE28_ctg168	HC
Bacteroides ovatus M397	CN11_ctg294	0.803865	2.08e-09	2.3e-07	HC		Bacteroides caccae M396	CN31_ctg450	0.677563	1.57e-06	1.93e-05	HC		Bacteroides ovatus M397	PE33_ctg304	PE
Bacteroides ovatus M397	CN11_ctg775	0.793218	4.8e-09	5.05e-07	HC		Bacteroides caccae M396	CN31_ctg495	0.608	3.17e-05	0.000229777	HC		Bacteroides ovatus M397	PE33_ctg565	HC
Bacteroides ovatus M397	CN12_ctg393	0.640588	3e-05	0.000550314	HC		Bacteroides caccae M396	CN31_ctg80	0.805819	3.55e-10	1.95e-08	HC		Bacteroides ovatus M397	PE35_ctg305	HC
Bacteroides ovatus M397	CN12_ctg615	0.725	1.21e-06	5.07e-05	HC		Bacteroides caccae M396	CN31_ctg932	0.687512	9.55e-07	1.3e-05	PE		Bacteroides ovatus M397	PE35_ctg763	HC
Bacteroides ovatus M397	CN15_ctg346	0.641773	2.88e-05	0.000532	HC		Bacteroides caccae M396	CN34_ctg1087	0.737234	5.78e-08	1.45e-06	HC		Bacteroides sp. M398	CN01_ctg136	HC
Bacteroides ovatus M397	CN15_ctg636	0.66643	1.15e-05	0.000260983	HC		Bacteroides caccae M396	CN34_ctg116	0.721148	1.53e-07	3.08e-06	HC		Bacteroides sp. M398	CN01_ctg176	HC
Bacteroides ovatus M397	CN17_ctg911	0.659474	9.03e-06	0.00022128	HC		Bacteroides caccae M396	CN34_ctg172	0.641463	1.33e-05	0.00011323	HC		Bacteroides sp. M398	CN03_ctg102	HC
Bacteroides ovatus M397	CN20_ctg457	0.664664	7.24e-06	0.000185	HC		Bacteroides caccae M396	CN34_ctg310	0.709381	9.02e-07	1.24e-05	HC		Bacteroides sp. M398	CN11_ctg294	HC
Bacteroides ovatus M397	CN20_ctg56	0.8312	4.86e-08	4.47e-06	HC		Bacteroides caccae M396	CN35_ctg271	0.811632	1.51e-08	4.8e-07	HC		Bacteroides sp. M398	CN11_ctg775	HC
Bacteroides ovatus M397	CN20_ctg63	0.717639	1.59e-06	6.27e-05	HC		Bacteroides caccae M396	CN35_ctg334	0.719835	1.65e-07	3.27e-06	HC		Bacteroides sp. M398	CN12_ctg615	HC
Bacteroides ovatus M397	CN21_ctg1055	0.686818	5.2e-06	0.000144531	HC		Bacteroides caccae M396	CN35_ctg428	0.618885	2.07e-05	0.000162325	HC		Bacteroides sp. M398	CN17_ctg911	HC
Bacteroides ovatus M397	CN21_ctg567	0.684211	5.76e-06	0.000156015	HC		Bacteroides caccae M396	CN35_ctg694	0.66185	3.31e-06	3.52e-05	HC		Bacteroides sp. M398	CN20_ctg56	HC
Bacteroides ovatus M397	CN21_ctg894	0.621622	5.83e-05	0.000885729	HC		Bacteroides caccae M396	CN35_ctg803	0.604128	5.23e-05	0.000349338	HC		Bacteroides sp. M398	CN20_ctg63	HC
Bacteroides ovatus M397	CN21_ctg999	0.650465	1.31e-05	0.000287286	HC		Bacteroides caccae M396	CN37_ctg381	0.72045	6.01e-07	8.94e-06	HC		Bacteroides sp. M398	CN21_ctg1055	HC
Bacteroides ovatus M397	CN26_ctg403	0.694642	3.83e-06	0.000115698	HC		Bacteroides caccae M396	CN37_ctg435	0.652	5.16e-06	5.06e-05	HC		Bacteroides sp. M398	CN21_ctg567	HC
Bacteroides ovatus M397	CN26_ctg427	0.668089	1.08e-05	0.000250236	HC		Bacteroides caccae M396	CN37_ctg55	0.610131	4.23e-05	0.000291632	HC		Bacteroides sp. M398	CN21_ctg894	HC
Bacteroides ovatus M397	CN27_ctg1024	0.732338	9.55e-07	4.24e-05	HC		Bacteroides caccae M396	CN37_ctg65	0.811069	1.6e-08	5.02e-07	HC		Bacteroides sp. M398	CN26_ctg403	HC
Bacteroides ovatus M397	CN27_ctg1201	0.688241	4.92e-06	0.000137012	HC		Bacteroides caccae M396	PE03_ctg48	0.81182	1.49e-08	4.73e-07	HC		Bacteroides sp. M398	CN27_ctg1024	HC
Bacteroides ovatus M397	CN27_ctg1540	0.717402	1.61e-06	6.3e-05	HC		Bacteroides caccae M396	PE04_ctg38	0.602552	3.89e-05	0.0002721	HC		Bacteroides sp. M398	CN27_ctg1540	HC
Bacteroides ovatus M397	CN27_ctg606	0.919611	9.08e-16	1.31e-13	HC		Bacteroides caccae M396	PE05_ctg402	0.631737	1.23e-05	0.00010563	HC		Bacteroides sp. M398	CN27_ctg606	HC
Bacteroides ovatus M397	CN27_ctg672	0.864	5.42e-12	6.74e-10	HC		Bacteroides caccae M396	PE05_ctg481	0.814224	1.66e-10	1.01e-08	HC		Bacteroides sp. M398	CN27_ctg672	HC
Bacteroides ovatus M397	CN27_ctg789	0.654101	1.83e-05	0.000372532	HC		Bacteroides caccae M396	PE05_ctg946	0.631737	1.23e-05	0.00010563	HC		Bacteroides sp. M398	CN28_ctg215	HC
Bacteroides ovatus M397	CN27_ctg843	0.678	7.47e-06	0.000189931	HC		Bacteroides caccae M396	PE12_ctg211	0.667928	2.49e-06	2.79e-05	HC		Bacteroides sp. M398	CN28_ctg290	HC
Bacteroides ovatus M397	CN28_ctg215	0.664296	1.25e-05	0.000276179	HC		Bacteroides caccae M396	PE18_ctg256	0.734897	3.68e-07	6e-06	HC		Bacteroides sp. M398	CN29_ctg470	HC
Bacteroides ovatus M397	CN28_ctg290	0.661845	8.16e-06	0.000203534	HC		Bacteroides caccae M396	PE19_ctg31	0.761538	1.6e-07	3.18e-06	HC		Bacteroides sp. M398	CN31_ctg399	HC
Bacteroides ovatus M397	CN28_ctg749	0.625889	5.03e-05	0.000794438	HC		Bacteroides caccae M396	PE28_ctg1225	0.786146	1.84e-09	8.15e-08	HC		Bacteroides sp. M398	CN31_ctg673	HC
Bacteroides ovatus M397	CN29_ctg470	0.636321	3.5e-05	0.000603057	HC		Bacteroides caccae M396	PE28_ctg168	0.669205	2.35e-06	2.66e-05	HC		Bacteroides sp. M398	CN31_ctg932	PE
Bacteroides ovatus M397	CN31_ctg399	0.909199	0	0	HC		Bacteroides caccae M396	PE31_ctg457	0.766573	8.08e-09	2.86e-07	HC		Bacteroides sp. M398	CN34_ctg116	HC
Bacteroides ovatus M397	CN31_ctg495	0.779991	2.61e-07	1.61e-05	HC		Bacteroides caccae M396	PE35_ctg108	0.657621	4.02e-06	4.11e-05	PE		Bacteroides sp. M398	CN35_ctg271	HC
Bacteroides ovatus M397	CN31_ctg673	0.707918	2.29e-06	7.95e-05	HC		Bacteroides caccae M396	PE35_ctg305	0.613061	2.6e-05	0.000195227	HC		Bacteroides sp. M398	CN35_ctg334	HC
Bacteroides ovatus M397	CN31_ctg932	0.802039	1.47e-07	1.08e-05	PE		Bacteroides caccae M396	PE35_ctg763	0.772845	5.12e-09	1.96e-07	HC		Bacteroides sp. M398	CN35_ctg694	HC
Bacteroides ovatus M397	CN34_ctg1093	0.711845	7.81e-07	3.66e-05	HC		Bacteroides caccae M396	PE40_ctg245	0.724543	1.25e-07	2.64e-06	HC		Bacteroides sp. M398	CN37_ctg381	HC
Bacteroides ovatus M397	CN34_ctg116	0.698	3.4e-06	0.000106709	HC		Bacteroides faecis M395	CN01_ctg136	0.655472	4.43e-06	4.44e-05	HC		Bacteroides sp. M398	CN37_ctg65	HC
Bacteroides ovatus M397	CN34_ctg172	0.665	1.19e-05	0.000266	HC		Bacteroides faecis M395	CN03_ctg102	0.609568	4.32e-05	0.000296607	HC		Bacteroides sp. M398	PE03_ctg48	HC
Bacteroides ovatus M397	CN35_ctg271	0.766003	3.67e-07	2.13e-05	HC		Bacteroides faecis M395	CN07_ctg676	0.608785	3.07e-05	0.000223658	HC		Bacteroides sp. M398	PE05_ctg402	HC
Bacteroides ovatus M397	CN35_ctg334	0.904434	1.66e-14	2.3e-12	HC		Bacteroides faecis M395	CN11_ctg294	0.623027	1.76e-05	0.000142331	HC		Bacteroides sp. M398	PE05_ctg481	HC
Bacteroides ovatus M397	CN35_ctg694	0.854	1.72e-11	2.07e-09	HC		Bacteroides faecis M395	CN11_ctg775	0.68794	9.34e-07	1.27e-05	HC		Bacteroides sp. M398	PE12_ctg211	HC
Bacteroides ovatus M397	CN37_ctg381	0.653864	1.85e-05	0.000375076	HC		Bacteroides faecis M395	CN12_ctg393	0.677799	1.55e-06	1.92e-05	HC		Bacteroides sp. M398	PE18_ctg256	HC
Bacteroides ovatus M397	CN37_ctg65	0.664533	1.24e-05	0.000274734	HC		Bacteroides faecis M395	CN20_ctg741	0.623452	2.62e-05	0.000195924	HC		Bacteroides sp. M398	PE19_ctg31	HC
Bacteroides ovatus M397	PE03_ctg48	0.725462	1.2e-06	5.05e-05	HC		Bacteroides faecis M395	CN21_ctg567	0.636	1.65e-05	0.000134959	HC		Bacteroides sp. M398	PE28_ctg168	HC
Bacteroides ovatus M397	PE05_ctg402	0.930299	0	0	HC		Bacteroides faecis M395	CN21_ctg894	0.607692	4.61e-05	0.000313148	HC		Bacteroides sp. M398	PE33_ctg565	HC
Bacteroides ovatus M397	PE05_ctg481	0.795	1.77e-07	1.22e-05	HC		Bacteroides faecis M395	CN27_ctg1024	0.622139	2.75e-05	0.000203617	HC		Bacteroides sp. M398	PE35_ctg305	HC
Bacteroides ovatus M397	PE08_ctg733	0.616169	7e-05	0.0010173	HC		Bacteroides faecis M395	CN27_ctg606	0.663	3.17e-06	3.41e-05	HC		Bacteroides sp. M398	PE35_ctg763	HC
Bacteroides ovatus M397	PE12_ctg211	0.777567	1.5e-08	1.49e-06	HC		Bacteroides faecis M395	CN27_ctg672	0.680454	1.36e-06	1.73e-05	HC		Bacteroides stercoris M404	CN03_ctg163	HC
Bacteroides ovatus M397	PE18_ctg256	0.682551	6.15e-06	0.000164627	HC		Bacteroides faecis M395	CN28_ctg290	0.611419	2.78e-05	0.000204975	HC		Bacteroides stercoris M404	CN15_ctg346	HC
Bacteroides ovatus M397	PE19_ctg31	0.774301	2.99e-07	1.8e-05	HC		Bacteroides faecis M395	CN29_ctg470	0.675082	1.77e-06	2.12e-05	HC		Bacteroides stercoris M404	CN20_ctg56	HC
Bacteroides ovatus M397	PE23_ctg263	0.680654	6.63e-06	0.0001733	HC		Bacteroides faecis M395	CN31_ctg285	0.611445	4.04e-05	0.000281046	HC		Bacteroides stercoris M404	CN28_ctg749	HC
Bacteroides ovatus M397	PE28_ctg168	0.861276	7.89e-12	9.61e-10	HC		Bacteroides faecis M395	CN31_ctg399	0.643193	7.6e-06	7.01e-05	HC		Bacteroides stercoris M404	CN29_ctg470	HC
Bacteroides ovatus M397	PE28_ctg668	0.651257	2.04e-05	0.000406817	HC		Bacteroides faecis M395	CN31_ctg80	0.601408	4.06e-05	0.000281829	HC		Bacteroides stercoris M404	PE05_ctg946	HC
Bacteroides ovatus M397	PE28_ctg893	0.631816	4.1e-05	0.000677829	HC		Bacteroides faecis M395	CN31_ctg932	0.692	7.73e-07	1.1e-05	PE		Bacteroides stercoris M404	PE12_ctg211	HC
Bacteroides ovatus M397	PE33_ctg304	0.615111	5.1e-05	0.00080074	PE		Bacteroides faecis M395	CN34_ctg1087	0.602021	3.96e-05	0.00027647	HC		Bacteroides stercoris M404	PE35_ctg763	HC
Bacteroides ovatus M397	PE33_ctg565	0.87546	1.34e-12	1.73e-10	HC		Bacteroides faecis M395	CN34_ctg116	0.613248	2.59e-05	0.000194438	HC		Bacteroides thetaiotaomicron M394	CN01_ctg136	HC
Bacteroides ovatus M397	PE35_ctg305	0.87357	1.72e-12	2.19e-10	HC		Bacteroides faecis M395	CN34_ctg310	0.647467	1.06e-05	9.26e-05	HC		Bacteroides thetaiotaomicron M394	CN01_ctg176	HC
Bacteroides ovatus M397	PE35_ctg763	0.665955	1.17e-05	0.000263714	HC		Bacteroides faecis M395	CN35_ctg271	0.682176	2.63e-06	2.91e-05	HC		Bacteroides thetaiotaomicron M394	CN03_ctg102	HC
Bacteroides sp. M398	CN01_ctg136	0.676861	7.68e-06	0.000194002	HC		Bacteroides faecis M395	CN35_ctg334	0.662976	3.14e-06	3.39e-05	HC		Bacteroides thetaiotaomicron M394	CN11_ctg294	HC
Bacteroides sp. M398	CN01_ctg176	0.780939	2.55e-07	1.58e-05	HC		Bacteroides faecis M395	CN35_ctg694	0.624883	1.63e-05	0.000133669	HC		Bacteroides thetaiotaomicron M394	CN11_ctg606	HC
Bacteroides sp. M398	CN02_ctg23	0.667141	1.12e-05	0.000255955	HC		Bacteroides faecis M395	CN37_ctg373	0.652533	8.65e-06	7.77e-05	HC		Bacteroides thetaiotaomicron M394	CN11_ctg775	HC
Bacteroides sp. M398	CN02_ctg398	0.60019	8.61e-05	0.00118872	HC		Bacteroides faecis M395	CN37_ctg480	0.622637	1.79e-05	0.000144272	HC		Bacteroides thetaiotaomicron M394	CN12_ctg393	HC
Bacteroides sp. M398	CN03_ctg102	0.764817	3.78e-07	2.15e-05	HC		Bacteroides faecis M395	CN37_ctg65	0.646341	1.1e-05	9.64e-05	HC		Bacteroides thetaiotaomicron M394	CN12_ctg615	HC
Bacteroides sp. M398	CN03_ctg129	0.652442	1.95e-05	0.000391354	HC		Bacteroides faecis M395	PE03_ctg48	0.61	4.29e-05	0.000295173	HC		Bacteroides thetaiotaomicron M394	CN20_ctg56	HC
Bacteroides sp. M398	CN03_ctg809	0.66311	1.3e-05	0.000286757	HC		Bacteroides faecis M395	PE05_ctg402	0.628266	1.42e-05	0.000119627	HC		Bacteroides thetaiotaomicron M394	CN20_ctg63	HC
Bacteroides sp. M398	CN06_ctg617	0.654101	1.83e-05	0.000372532	HC		Bacteroides faecis M395	PE05_ctg481	0.621	1.88e-05	0.000149796	HC		Bacteroides thetaiotaomicron M394	CN21_ctg1055	HC
Bacteroides sp. M398	CN11_ctg1179	0.625415	5.12e-05	0.000802081	HC		Bacteroides faecis M395	PE12_ctg211	0.618577	2.1e-05	0.000163759	HC		Bacteroides thetaiotaomicron M394	CN21_ctg894	HC
Bacteroides sp. M398	CN11_ctg294	0.754905	6.73e-08	5.75e-06	HC		Bacteroides faecis M395	PE28_ctg168	0.668359	2.44e-06	2.75e-05	HC		Bacteroides thetaiotaomicron M394	CN26_ctg403	HC
Bacteroides sp. M398	CN11_ctg775	0.732037	2.62e-07	1.61e-05	HC		Bacteroides faecis M395	PE35_ctg305	0.632952	1.17e-05	0.000101491	HC		Bacteroides thetaiotaomicron M394	CN27_ctg1024	HC
Bacteroides sp. M398	CN12_ctg615	0.733523	9.18e-07	4.15e-05	HC		Bacteroides faecis M395	PE35_ctg763	0.658604	3.84e-06	3.98e-05	HC		Bacteroides thetaiotaomicron M394	CN27_ctg1540	HC
Bacteroides sp. M398	CN15_ctg346	0.638454	3.24e-05	0.000574205	HC		Bacteroides ndongoniae M405	CN01_ctg136	0.82274	7.35e-11	4.94e-09	HC		Bacteroides thetaiotaomicron M394	CN27_ctg160	HC
Bacteroides sp. M398	CN15_ctg636	0.661451	1.39e-05	0.000299217	HC		Bacteroides ndongoniae M405	CN01_ctg176	0.846154	0	0	HC		Bacteroides thetaiotaomicron M394	CN27_ctg606	HC
Bacteroides sp. M398	CN17_ctg911	0.603984	7.55e-05	0.00107847	HC		Bacteroides ndongoniae M405	CN03_ctg102	0.754597	1.98e-07	3.78e-06	HC		Bacteroides thetaiotaomicron M394	CN28_ctg215	HC
Bacteroides sp. M398	CN20_ctg56	0.775723	2.89e-07	1.76e-05	HC		Bacteroides ndongoniae M405	CN03_ctg163	0.749566	2.61e-08	7.42e-07	HC		Bacteroides thetaiotaomicron M394	CN31_ctg399	HC
Bacteroides sp. M398	CN20_ctg63	0.712186	1.95e-06	7.12e-05	HC		Bacteroides ndongoniae M405	CN07_ctg676	0.754753	1.85e-08	5.55e-07	HC		Bacteroides thetaiotaomicron M394	CN35_ctg334	HC
Bacteroides sp. M398	CN21_ctg1055	0.645	2.53e-05	0.000482526	HC		Bacteroides ndongoniae M405	CN11_ctg606	0.735355	6.5e-08	1.58e-06	HC		Bacteroides thetaiotaomicron M394	CN35_ctg694	HC
Bacteroides sp. M398	CN21_ctg567	0.658132	1.58e-05	0.000330633	HC		Bacteroides ndongoniae M405	CN11_ctg775	0.664758	2.89e-06	3.15e-05	HC		Bacteroides thetaiotaomicron M394	CN37_ctg381	HC
Bacteroides sp. M398	CN21_ctg894	0.601233	0.000113999	0.00145226	HC		Bacteroides ndongoniae M405	CN12_ctg393	0.669262	2.34e-06	2.66e-05	HC		Bacteroides thetaiotaomicron M394	CN37_ctg65	HC
Bacteroides sp. M398	CN26_ctg403	0.656709	1.66e-05	0.000345054	HC		Bacteroides ndongoniae M405	CN12_ctg615	0.8394	0	0	HC		Bacteroides thetaiotaomicron M394	PE03_ctg48	HC
Bacteroides sp. M398	CN26_ctg427	0.651731	2e-05	0.000400428	HC		Bacteroides ndongoniae M405	CN15_ctg346	0.711958	2.59e-07	4.59e-06	HC		Bacteroides thetaiotaomicron M394	PE05_ctg402	HC
Bacteroides sp. M398	CN27_ctg1024	0.670223	9.94e-06	0.000236132	HC		Bacteroides ndongoniae M405	CN17_ctg911	0.666291	2.69e-06	2.96e-05	HC		Bacteroides thetaiotaomicron M394	PE05_ctg481	HC
Bacteroides sp. M398	CN27_ctg1201	0.674727	8.35e-06	0.000206328	HC		Bacteroides ndongoniae M405	CN18_ctg121	0.708543	3.13e-07	5.32e-06	HC		Bacteroides thetaiotaomicron M394	PE12_ctg211	HC
Bacteroides sp. M398	CN27_ctg1540	0.674964	8.27e-06	0.00020487	HC		Bacteroides ndongoniae M405	CN20_ctg539	0.623779	1.71e-05	0.000138575	HC		Bacteroides thetaiotaomicron M394	PE18_ctg256	HC
Bacteroides sp. M398	CN27_ctg606	0.903723	1.87e-14	2.58e-12	HC		Bacteroides ndongoniae M405	CN20_ctg56	0.758349	1.77e-07	3.45e-06	HC		Bacteroides thetaiotaomicron M394	PE19_ctg31	HC
Bacteroides sp. M398	CN27_ctg672	0.8464	4.14e-11	4.84e-09	HC		Bacteroides ndongoniae M405	CN20_ctg63	0.804315	2.77e-08	7.81e-07	HC		Bacteroides thetaiotaomicron M394	PE33_ctg565	HC
Bacteroides sp. M398	CN27_ctg789	0.639877	3.08e-05	0.000555825	HC		Bacteroides ndongoniae M405	CN21_ctg1055	0.800188	3.57e-08	9.54e-07	HC		Bacteroides thetaiotaomicron M394	PE35_ctg305	HC
Bacteroides sp. M398	CN27_ctg843	0.65908	1.52e-05	0.000321927	HC		Bacteroides ndongoniae M405	CN21_ctg1241	0.841201	1.08e-11	8.58e-10	HC		Bacteroides thetaiotaomicron M394	PE40_ctg245	HC
Bacteroides sp. M398	CN28_ctg215	0.606923	9.49e-05	0.00127271	HC		Bacteroides ndongoniae M405	CN21_ctg567	0.668856	4.51e-06	4.51e-05	HC		Bacteroides uniformis M403	CN01_ctg176	HC
Bacteroides sp. M398	CN28_ctg290	0.740811	1.58e-07	1.13e-05	HC		Bacteroides ndongoniae M405	CN21_ctg894	0.826266	0	0	HC		Bacteroides uniformis M403	CN02_ctg23	HC
Bacteroides sp. M398	CN29_ctg470	0.606923	9.49e-05	0.00127271	HC		Bacteroides ndongoniae M405	CN21_ctg999	0.649	5.9e-06	5.65e-05	HC		Bacteroides uniformis M403	CN02_ctg398	HC
Bacteroides sp. M398	CN31_ctg399	0.825984	6.29e-08	5.45e-06	HC		Bacteroides ndongoniae M405	CN25_ctg306	0.7	4.86e-07	7.48e-06	HC		Bacteroides uniformis M403	CN03_ctg102	HC
Bacteroides sp. M398	CN31_ctg495	0.754386	4.95e-07	2.59e-05	HC		Bacteroides ndongoniae M405	CN25_ctg532	0.689	8.8e-07	1.22e-05	HC		Bacteroides uniformis M403	CN03_ctg129	HC
Bacteroides sp. M398	CN31_ctg673	0.696064	3.62e-06	0.000111561	HC		Bacteroides ndongoniae M405	CN25_ctg949	0.674	1.84e-06	2.19e-05	PE		Bacteroides uniformis M403	CN03_ctg809	HC
Bacteroides sp. M398	CN31_ctg932	0.796823	1.7e-07	1.18e-05	PE		Bacteroides ndongoniae M405	CN26_ctg359	0.690474	8.21e-07	1.16e-05	HC		Bacteroides uniformis M403	CN06_ctg617	HC
Bacteroides sp. M398	CN34_ctg1093	0.73653	2.03e-07	1.37e-05	HC		Bacteroides ndongoniae M405	CN26_ctg403	0.830582	0	0	HC		Bacteroides uniformis M403	CN11_ctg1179	HC
Bacteroides sp. M398	CN34_ctg116	0.715268	1.74e-06	6.58e-05	HC		Bacteroides ndongoniae M405	CN26_ctg691	0.677591	1.57e-06	1.93e-05	HC		Bacteroides uniformis M403	CN11_ctg606	HC
Bacteroides sp. M398	CN34_ctg172	0.662162	1.35e-05	0.000293961	HC		Bacteroides ndongoniae M405	CN27_ctg1024	0.841276	0	0	HC		Bacteroides uniformis M403	CN11_ctg775	HC
Bacteroides sp. M398	CN35_ctg271	0.635135	3.65e-05	0.000625226	HC		Bacteroides ndongoniae M405	CN27_ctg1540	0.743715	2.78e-07	4.83e-06	HC		Bacteroides uniformis M403	CN12_ctg615	HC
Bacteroides sp. M398	CN35_ctg334	0.898	5.08e-14	6.91e-12	HC		Bacteroides ndongoniae M405	CN27_ctg160	0.729066	9.55e-08	2.15e-06	HC		Bacteroides uniformis M403	CN15_ctg636	HC
Bacteroides sp. M398	CN35_ctg694	0.819276	5.67e-10	6.5e-08	HC		Bacteroides ndongoniae M405	CN27_ctg606	0.814412	1.63e-10	1.01e-08	HC		Bacteroides uniformis M403	CN17_ctg911	HC
Bacteroides sp. M398	CN37_ctg381	0.681128	6.5e-06	0.000170499	HC		Bacteroides ndongoniae M405	CN27_ctg672	0.774352	4.57e-09	1.79e-07	HC		Bacteroides uniformis M403	CN20_ctg539	HC
Bacteroides sp. M398	CN37_ctg65	0.634898	3.68e-05	0.000626087	HC		Bacteroides ndongoniae M405	CN28_ctg215	0.721201	5.85e-07	8.75e-06	HC		Bacteroides uniformis M403	CN20_ctg56	HC
Bacteroides sp. M398	PE03_ctg48	0.67	9.94e-06	0.000236132	HC		Bacteroides ndongoniae M405	CN28_ctg290	0.713511	2.37e-07	4.3e-06	HC		Bacteroides uniformis M403	CN20_ctg63	HC
Bacteroides sp. M398	PE05_ctg402	0.880986	0	0	HC		Bacteroides ndongoniae M405	CN29_ctg470	0.788362	1.55e-09	7.09e-08	HC		Bacteroides uniformis M403	CN21_ctg567	HC
Bacteroides sp. M398	PE05_ctg481	0.761498	4.11e-07	2.28e-05	HC		Bacteroides ndongoniae M405	CN31_ctg285	0.829456	0	0	HC		Bacteroides uniformis M403	CN26_ctg427	HC
Bacteroides sp. M398	PE08_ctg733	0.647463	2.34e-05	0.000452277	HC		Bacteroides ndongoniae M405	CN31_ctg399	0.67	2.23e-06	2.57e-05	HC		Bacteroides uniformis M403	CN27_ctg1201	HC
Bacteroides sp. M398	PE12_ctg211	0.718995	5.36e-07	2.75e-05	HC		Bacteroides ndongoniae M405	CN31_ctg450	0.690411	8.23e-07	1.16e-05	HC		Bacteroides uniformis M403	CN27_ctg125	HC
Bacteroides sp. M398	PE18_ctg256	0.706259	2.44e-06	8.32e-05	HC		Bacteroides ndongoniae M405	CN31_ctg495	0.648811	5.95e-06	5.68e-05	HC		Bacteroides uniformis M403	CN27_ctg606	HC
Bacteroides sp. M398	PE19_ctg31	0.706496	2.42e-06	8.29e-05	HC		Bacteroides ndongoniae M405	CN31_ctg673	0.643	7.51e-06	6.95e-05	HC		Bacteroides uniformis M403	CN27_ctg789	HC
Bacteroides sp. M398	PE23_ctg263	0.669749	1.01e-05	0.000239136	HC		Bacteroides ndongoniae M405	CN31_ctg80	0.829282	3.82e-11	2.74e-09	HC		Bacteroides uniformis M403	CN27_ctg843	HC
Bacteroides sp. M398	PE28_ctg168	0.876927	1.11e-12	1.44e-10	HC		Bacteroides ndongoniae M405	CN31_ctg932	0.734085	7.03e-08	1.67e-06	PE		Bacteroides uniformis M403	CN29_ctg470	HC
Bacteroides sp. M398	PE28_ctg668	0.634424	3.74e-05	0.000630954	HC		Bacteroides ndongoniae M405	CN34_ctg1087	0.678883	1.47e-06	1.84e-05	HC		Bacteroides uniformis M403	CN31_ctg495	HC
Bacteroides sp. M398	PE28_ctg893	0.625415	5.12e-05	0.000802081	HC		Bacteroides ndongoniae M405	CN34_ctg116	0.760931	1.21e-08	3.95e-07	HC		Bacteroides uniformis M403	CN31_ctg673	HC
Bacteroides sp. M398	PE33_ctg565	0.880797	6.53e-13	8.57e-11	HC		Bacteroides ndongoniae M405	CN34_ctg172	0.612008	3.96e-05	0.00027647	HC		Bacteroides uniformis M403	CN31_ctg932	PE
Bacteroides sp. M398	PE35_ctg305	0.885306	3.45e-13	4.63e-11	HC		Bacteroides ndongoniae M405	CN34_ctg310	0.674859	3.54e-06	3.71e-05	HC		Bacteroides uniformis M403	CN31_ctg998	HC
Bacteroides sp. M398	PE35_ctg763	0.641536	2.9e-05	0.000535218	HC		Bacteroides ndongoniae M405	CN35_ctg271	0.744841	2.68e-07	4.73e-06	HC		Bacteroides uniformis M403	CN34_ctg1093	HC
Bacteroides stercoris M404	CN03_ctg163	0.676624	7.75e-06	0.000195379	HC		Bacteroides ndongoniae M405	CN35_ctg334	0.771064	5.83e-09	2.16e-07	HC		Bacteroides uniformis M403	CN34_ctg116	HC
Bacteroides stercoris M404	CN15_ctg346	0.61119	8.26e-05	0.00115607	HC		Bacteroides ndongoniae M405	CN35_ctg694	0.740101	4.83e-08	1.24e-06	HC		Bacteroides uniformis M403	CN34_ctg172	HC
Bacteroides stercoris M404	CN20_ctg56	0.638	3.24e-05	0.000574205	HC		Bacteroides ndongoniae M405	CN37_ctg381	0.825516	0	0	HC		Bacteroides uniformis M403	CN34_ctg310	HC
Bacteroides stercoris M404	CN28_ctg749	0.711238	2.02e-06	7.27e-05	HC		Bacteroides ndongoniae M405	CN37_ctg435	0.70036	4.89e-07	7.48e-06	HC		Bacteroides uniformis M403	CN35_ctg334	HC
Bacteroides stercoris M404	CN29_ctg470	0.678521	7.2e-06	0.000184642	HC		Bacteroides ndongoniae M405	CN37_ctg65	0.83546	0	0	HC		Bacteroides uniformis M403	CN35_ctg694	HC
Bacteroides stercoris M404	PE05_ctg946	0.71686	6.01e-07	3e-05	HC		Bacteroides ndongoniae M405	PE03_ctg48	0.838086	0	0	HC		Bacteroides uniformis M403	PE04_ctg38	HC
Bacteroides stercoris M404	PE12_ctg211	0.605644	7.13e-05	0.00103047	HC		Bacteroides ndongoniae M405	PE05_ctg14	0.646795	6.5e-06	6.14e-05	HC		Bacteroides uniformis M403	PE05_ctg481	HC
Bacteroides stercoris M404	PE35_ctg763	0.647937	2.3e-05	0.000445965	HC		Bacteroides ndongoniae M405	PE05_ctg402	0.816642	1.32e-10	8.29e-09	HC		Bacteroides uniformis M403	PE05_ctg946	HC
Bacteroides thetaiotaomicron M394	CN01_ctg136	0.768611	3.44e-07	2.05e-05	HC		Bacteroides ndongoniae M405	PE05_ctg481	0.840871	1.12e-11	8.84e-10	HC		Bacteroides uniformis M403	PE08_ctg593	HC
Bacteroides thetaiotaomicron M394	CN01_ctg176	0.725936	1.19e-06	5.02e-05	HC		Bacteroides ndongoniae M405	PE05_ctg946	0.612958	2.61e-05	0.000195878	HC		Bacteroides uniformis M403	PE08_ctg733	HC
Bacteroides thetaiotaomicron M394	CN03_ctg102	0.625178	5.16e-05	0.000805399	HC		Bacteroides ndongoniae M405	PE12_ctg211	0.718126	1.82e-07	3.51e-06	HC		Bacteroides uniformis M403	PE19_ctg31	HC
Bacteroides thetaiotaomicron M394	CN11_ctg294	0.931776	5.67e-17	8.5e-15	HC		Bacteroides ndongoniae M405	PE18_ctg256	0.821	1.77e-09	7.87e-08	HC		Bacteroides uniformis M403	PE23_ctg263	HC
Bacteroides thetaiotaomicron M394	CN11_ctg606	0.601944	0.000111438	0.00143495	HC		Bacteroides ndongoniae M405	PE19_ctg31	0.848968	0	0	HC		Bacteroides uniformis M403	PE28_ctg168	HC
Bacteroides thetaiotaomicron M394	CN11_ctg775	0.852265	2.2e-11	2.6e-09	HC		Bacteroides ndongoniae M405	PE28_ctg1236	0.607	3.26e-05	0.000235024	HC		Bacteroides uniformis M403	PE28_ctg668	HC
Bacteroides thetaiotaomicron M394	CN12_ctg393	0.692982	4.09e-06	0.000120659	HC		Bacteroides ndongoniae M405	PE28_ctg168	0.756496	1.64e-08	5.09e-07	HC		Bacteroides uniformis M403	PE28_ctg893	HC
Bacteroides thetaiotaomicron M394	CN12_ctg615	0.603129	0.000107286	0.00139357	HC		Bacteroides ndongoniae M405	PE31_ctg457	0.78047	2.88e-09	1.2e-07	HC		Bacteroides uniformis M403	PE33_ctg304	PE
Bacteroides thetaiotaomicron M394	CN20_ctg457	0.692797	2.02e-06	7.27e-05	HC		Bacteroides ndongoniae M405	PE33_ctg304	0.625406	1.6e-05	0.000131426	PE		Bacteroides uniformis M403	PE35_ctg305	HC
Bacteroides thetaiotaomicron M394	CN20_ctg56	0.668089	1.08e-05	0.000250236	HC		Bacteroides ndongoniae M405	PE33_ctg565	0.706804	3.44e-07	5.7e-06	HC		Bacteroides uniformis M403	PE35_ctg763	HC
Bacteroides thetaiotaomicron M394	CN20_ctg63	0.745614	6.32e-07	3.09e-05	HC		Bacteroides ndongoniae M405	PE35_ctg305	0.744042	3.75e-08	9.99e-07	HC		Barnesiella intestinihominis M386	CN12_ctg393	HC
Bacteroides thetaiotaomicron M394	CN21_ctg1055	0.761	4.18e-07	2.3e-05	HC		Bacteroides ndongoniae M405	PE35_ctg763	0.804678	3.92e-10	2.11e-08	HC		Bilophila wadsworthia M350	CN15_ctg317	HC
Bacteroides thetaiotaomicron M394	CN21_ctg894	0.682314	6.21e-06	0.000165367	HC		Bacteroides ndongoniae M405	PE40_ctg245	0.691413	7.82e-07	1.11e-05	HC		Blautia sp. M081	PE13_ctg62	PE
Bacteroides thetaiotaomicron M394	CN25_ctg306	0.653192	1.17e-05	0.000263792	HC		Bacteroides ovatus M397	CN01_ctg136	0.711853	2.6e-07	4.61e-06	HC		Blautia sp. M081	PE20_ctg235	PE
Bacteroides thetaiotaomicron M394	CN26_ctg403	0.806306	1.3e-07	9.78e-06	HC		Bacteroides ovatus M397	CN01_ctg176	0.869606	0	0	HC		Blautia sp. M083	CN14_ctg94	PE
Bacteroides thetaiotaomicron M394	CN27_ctg1024	0.76055	4.21e-07	2.3e-05	HC		Bacteroides ovatus M397	CN03_ctg102	0.615947	3.44e-05	0.000246078	HC		Blautia sp. M083	PE06_ctg184	PE
Bacteroides thetaiotaomicron M394	CN27_ctg1540	0.816738	9.17e-08	7.39e-06	HC		Bacteroides ovatus M397	CN03_ctg163	0.61729	2.21e-05	0.00017065	HC		Blautia sp. M083	PE13_ctg62	PE
Bacteroides thetaiotaomicron M394	CN27_ctg160	0.710331	8.45e-07	3.87e-05	HC		Bacteroides ovatus M397	CN07_ctg676	0.786894	1.74e-09	7.78e-08	HC		Blautia sp. M085	CN17_ctg759	PE
Bacteroides thetaiotaomicron M394	CN27_ctg606	0.654257	1.12e-05	0.000256383	HC		Bacteroides ovatus M397	CN11_ctg294	0.745	3.5e-08	9.43e-07	HC		Blautia sp. M085	PE03_ctg94	PE
Bacteroides thetaiotaomicron M394	CN28_ctg215	0.765292	3.73e-07	2.15e-05	HC		Bacteroides ovatus M397	CN11_ctg606	0.698333	5.44e-07	8.23e-06	HC		Blautia sp. M085	PE08_ctg1113	PE
Bacteroides thetaiotaomicron M394	CN31_ctg399	0.609531	8.72e-05	0.00119923	HC		Bacteroides ovatus M397	CN11_ctg775	0.766495	8.13e-09	2.86e-07	HC		Blautia sp. M085	PE20_ctg235	PE
Bacteroides thetaiotaomicron M394	CN31_ctg495	0.630631	4.27e-05	0.000700557	HC		Bacteroides ovatus M397	CN12_ctg393	0.754913	1.83e-08	5.51e-07	HC		Blautia sp. M085	PE27_ctg529	PE
Bacteroides thetaiotaomicron M394	CN35_ctg334	0.614892	5.14e-05	0.000803842	HC		Bacteroides ovatus M397	CN12_ctg615	0.796623	4.33e-08	1.14e-06	HC		Blautia sp. M086	CN17_ctg759	PE
Bacteroides thetaiotaomicron M394	CN35_ctg694	0.695276	1.79e-06	6.67e-05	HC		Bacteroides ovatus M397	CN17_ctg911	0.660282	3.56e-06	3.72e-05	HC		Blautia sp. M086	PE03_ctg94	PE
Bacteroides thetaiotaomicron M394	CN37_ctg381	0.743717	6.69e-07	3.24e-05	HC		Bacteroides ovatus M397	CN18_ctg121	0.63819	9.41e-06	8.35e-05	HC		Blautia sp. M086	PE06_ctg184	PE
Bacteroides thetaiotaomicron M394	CN37_ctg65	0.702703	2.8e-06	9.24e-05	HC		Bacteroides ovatus M397	CN20_ctg457	0.608	3.18e-05	0.000229777	HC		Blautia sp. M086	PE08_ctg1113	PE
Bacteroides thetaiotaomicron M394	PE03_ctg48	0.811285	1.11e-07	8.69e-06	HC		Bacteroides ovatus M397	CN20_ctg56	0.732833	3.93e-07	6.34e-06	HC		Blautia sp. M086	PE13_ctg62	PE
Bacteroides thetaiotaomicron M394	PE05_ctg402	0.752015	5.28e-07	2.72e-05	HC		Bacteroides ovatus M397	CN20_ctg63	0.803189	2.98e-08	8.27e-07	HC		Blautia sp. M086	PE20_ctg235	PE
Bacteroides thetaiotaomicron M394	PE05_ctg481	0.826458	6.15e-08	5.37e-06	HC		Bacteroides ovatus M397	CN21_ctg1055	0.814259	1.12e-08	3.71e-07	HC		Blautia sp. M086	PE27_ctg529	PE
Bacteroides thetaiotaomicron M394	PE12_ctg211	0.657576	9.78e-06	0.000233298	HC		Bacteroides ovatus M397	CN21_ctg1241	0.726983	1.08e-07	2.37e-06	HC		Blautia sp. M087	CN17_ctg759	PE
Bacteroides thetaiotaomicron M394	PE18_ctg256	0.763632	3.89e-07	2.19e-05	HC		Bacteroides ovatus M397	CN21_ctg567	0.693433	1.68e-06	2.04e-05	HC		Blautia sp. M087	PE20_ctg235	PE
Bacteroides thetaiotaomicron M394	PE19_ctg31	0.697961	3.36e-06	0.000106299	HC		Bacteroides ovatus M397	CN21_ctg894	0.808255	2.07e-08	6.1e-07	HC		Blautia sp. M090	PE06_ctg184	PE
Bacteroides thetaiotaomicron M394	PE33_ctg565	0.679516	3.75e-06	0.000114459	HC		Bacteroides ovatus M397	CN25_ctg306	0.621972	1.83e-05	0.000146903	HC		Blautia sp. M101	CN17_ctg759	PE
Bacteroides thetaiotaomicron M394	PE35_ctg305	0.692668	2.03e-06	7.28e-05	HC		Bacteroides ovatus M397	CN25_ctg532	0.625641	1.58e-05	0.000130371	HC		Blautia sp. M101	PE03_ctg94	PE
Bacteroides thetaiotaomicron M394	PE40_ctg245	0.609056	8.85e-05	0.00121511	HC		Bacteroides ovatus M397	CN26_ctg403	0.815009	1.01e-08	3.42e-07	HC		Blautia sp. M101	PE08_ctg1113	PE
Bacteroides uniformis M403	CN01_ctg176	0.745614	6.32e-07	3.09e-05	HC		Bacteroides ovatus M397	CN26_ctg691	0.647432	6.32e-06	6e-05	HC		Blautia sp. M101	PE20_ctg235	PE
Bacteroides uniformis M403	CN02_ctg23	0.960408	0	0	HC		Bacteroides ovatus M397	CN27_ctg1024	0.846717	0	0	HC		Blautia sp. M101	PE27_ctg529	PE
Bacteroides uniformis M403	CN02_ctg398	0.91226	3.96e-15	5.57e-13	HC		Bacteroides ovatus M397	CN27_ctg1540	0.75272	2.1e-07	3.89e-06	HC		CAG-1031 sp. M385	CN01_ctg136	HC
Bacteroides uniformis M403	CN03_ctg102	0.775486	2.91e-07	1.76e-05	HC		Bacteroides ovatus M397	CN27_ctg160	0.645068	7.01e-06	6.56e-05	HC		CAG-1031 sp. M385	CN01_ctg176	HC
Bacteroides uniformis M403	CN03_ctg129	0.966098	0	0	HC		Bacteroides ovatus M397	CN27_ctg606	0.953838	1.89e-21	2.42e-19	HC		CAG-1031 sp. M385	CN03_ctg102	HC
Bacteroides uniformis M403	CN03_ctg809	0.940019	0	0	HC		Bacteroides ovatus M397	CN27_ctg672	0.925982	1.17e-17	1.33e-15	HC		CAG-1031 sp. M385	CN11_ctg775	HC
Bacteroides uniformis M403	CN06_ctg617	0.898293	0	0	HC		Bacteroides ovatus M397	CN28_ctg215	0.735647	3.59e-07	5.89e-06	HC		CAG-1031 sp. M385	CN12_ctg393	HC
Bacteroides uniformis M403	CN10_ctg563	0.720163	5.04e-07	2.62e-05	HC		Bacteroides ovatus M397	CN28_ctg290	0.803171	4.48e-10	2.36e-08	HC		CAG-1031 sp. M385	CN12_ctg615	HC
Bacteroides uniformis M403	CN11_ctg1179	0.943338	0	0	HC		Bacteroides ovatus M397	CN28_ctg749	0.603832	3.7e-05	0.000261789	HC		CAG-1031 sp. M385	CN20_ctg56	HC
Bacteroides uniformis M403	CN11_ctg294	0.605	7.4e-05	0.00105995	HC		Bacteroides ovatus M397	CN29_ctg470	0.807602	3.03e-10	1.7e-08	HC		CAG-1031 sp. M385	CN21_ctg1055	HC
Bacteroides uniformis M403	CN11_ctg606	0.637032	3.41e-05	0.000592472	HC		Bacteroides ovatus M397	CN31_ctg1021	0.642442	7.85e-06	7.21e-05	HC		CAG-1031 sp. M385	CN21_ctg894	HC
Bacteroides uniformis M403	CN11_ctg775	0.624615	3.6e-05	0.000619291	HC		Bacteroides ovatus M397	CN31_ctg285	0.766417	1.38e-07	2.83e-06	HC		CAG-1031 sp. M385	CN25_ctg306	HC
Bacteroides uniformis M403	CN12_ctg615	0.92698	0	0	HC		Bacteroides ovatus M397	CN31_ctg399	0.87324	2e-13	1.9e-11	HC		CAG-1031 sp. M385	CN26_ctg359	HC
Bacteroides uniformis M403	CN15_ctg636	0.974395	0	0	HC		Bacteroides ovatus M397	CN31_ctg673	0.705573	3.68e-07	6e-06	HC		CAG-1031 sp. M385	CN26_ctg403	HC
Bacteroides uniformis M403	CN17_ctg911	0.724923	3.89e-07	2.19e-05	HC		Bacteroides ovatus M397	CN31_ctg80	0.750634	2.43e-08	6.97e-07	HC		CAG-1031 sp. M385	CN26_ctg691	HC
Bacteroides uniformis M403	CN20_ctg539	0.896871	0	0	HC		Bacteroides ovatus M397	CN31_ctg932	0.840376	1.18e-11	9.27e-10	PE		CAG-1031 sp. M385	CN27_ctg1024	HC
Bacteroides uniformis M403	CN20_ctg56	0.816	9.33e-08	7.47e-06	HC		Bacteroides ovatus M397	CN34_ctg10	0.621409	1.88e-05	0.000149353	HC		CAG-1031 sp. M385	CN27_ctg1540	HC
Bacteroides uniformis M403	CN20_ctg63	0.684448	5.71e-06	0.000154931	HC		Bacteroides ovatus M397	CN34_ctg1087	0.654	4.79e-06	4.75e-05	HC		CAG-1031 sp. M385	CN27_ctg160	HC
Bacteroides uniformis M403	CN21_ctg567	0.961119	0	0	HC		Bacteroides ovatus M397	CN34_ctg116	0.724526	1.25e-07	2.64e-06	HC		CAG-1031 sp. M385	CN27_ctg606	HC
Bacteroides uniformis M403	CN26_ctg427	0.966572	0	0	HC		Bacteroides ovatus M397	CN34_ctg172	0.607317	4.68e-05	0.000316741	HC		CAG-1031 sp. M385	CN28_ctg215	HC
Bacteroides uniformis M403	CN27_ctg1201	0.966809	0	0	HC		Bacteroides ovatus M397	CN34_ctg310	0.655159	7.8e-06	7.17e-05	HC		CAG-1031 sp. M385	CN28_ctg290	HC
Bacteroides uniformis M403	CN27_ctg125	0.910621	0	0	HC		Bacteroides ovatus M397	CN35_ctg271	0.749156	2.35e-07	4.27e-06	HC		CAG-1031 sp. M385	CN31_ctg285	HC
Bacteroides uniformis M403	CN27_ctg606	0.706664	1.02e-06	4.44e-05	HC		Bacteroides ovatus M397	CN35_ctg334	0.914618	1.59e-16	1.65e-14	HC		CAG-1031 sp. M385	CN34_ctg116	HC
Bacteroides uniformis M403	CN27_ctg672	0.666113	6.8e-06	0.000175845	HC		Bacteroides ovatus M397	CN35_ctg694	0.881967	5.58e-14	5.49e-12	HC		CAG-1031 sp. M385	CN34_ctg310	HC
Bacteroides uniformis M403	CN27_ctg789	0.968468	0	0	HC		Bacteroides ovatus M397	CN37_ctg373	0.606191	4.86e-05	0.000328892	HC		CAG-1031 sp. M385	CN35_ctg694	HC
Bacteroides uniformis M403	CN27_ctg843	0.960171	0	0	HC		Bacteroides ovatus M397	CN37_ctg381	0.771857	1.16e-07	2.49e-06	HC		CAG-1031 sp. M385	CN37_ctg381	HC
Bacteroides uniformis M403	CN28_ctg290	0.600664	8.47e-05	0.00118068	HC		Bacteroides ovatus M397	CN37_ctg435	0.619531	2.02e-05	0.000158976	HC		CAG-1031 sp. M385	CN37_ctg65	HC
Bacteroides uniformis M403	CN29_ctg470	0.715979	1.69e-06	6.49e-05	HC		Bacteroides ovatus M397	CN37_ctg65	0.847655	0	0	HC		CAG-1031 sp. M385	PE03_ctg48	HC
Bacteroides uniformis M403	CN31_ctg399	0.661688	1.38e-05	0.000297636	HC		Bacteroides ovatus M397	PE03_ctg48	0.845966	0	0	HC		CAG-1031 sp. M385	PE05_ctg402	HC
Bacteroides uniformis M403	CN31_ctg495	0.851826	4.28e-09	4.6e-07	HC		Bacteroides ovatus M397	PE05_ctg402	0.953	2.69e-21	3.4e-19	HC		CAG-1031 sp. M385	PE05_ctg481	HC
Bacteroides uniformis M403	CN31_ctg673	0.90991	0	0	HC		Bacteroides ovatus M397	PE05_ctg481	0.817789	1.18e-10	7.56e-09	HC		CAG-1031 sp. M385	PE18_ctg256	HC
Bacteroides uniformis M403	CN31_ctg932	0.658606	1.55e-05	0.000327136	PE		Bacteroides ovatus M397	PE12_ctg211	0.811647	2.1e-10	1.23e-08	HC		CAG-1031 sp. M385	PE33_ctg565	HC
Bacteroides uniformis M403	CN31_ctg998	0.67465	4.67e-06	0.000130978	HC		Bacteroides ovatus M397	PE18_ctg256	0.800938	3.42e-08	9.27e-07	HC		CAG-1031 sp. M385	PE35_ctg763	HC
Bacteroides uniformis M403	CN34_ctg1093	0.668408	6.15e-06	0.000164627	HC		Bacteroides ovatus M397	PE19_ctg31	0.737899	3.34e-07	5.59e-06	HC		CAG-279 sp. M384	CN01_ctg136	HC
Bacteroides uniformis M403	CN34_ctg116	0.69156	4.32e-06	0.000125673	HC		Bacteroides ovatus M397	PE28_ctg168	0.942919	9.71e-20	1.19e-17	HC		CAG-279 sp. M384	CN01_ctg176	HC
Bacteroides uniformis M403	CN34_ctg172	0.962304	0	0	HC		Bacteroides ovatus M397	PE31_ctg457	0.78986	1.37e-09	6.41e-08	HC		CAG-279 sp. M384	CN03_ctg102	HC
Bacteroides uniformis M403	CN34_ctg310	0.671882	9.32e-06	0.000225137	HC		Bacteroides ovatus M397	PE33_ctg304	0.613134	2.6e-05	0.000194923	PE		CAG-279 sp. M384	CN03_ctg129	HC
Bacteroides uniformis M403	CN35_ctg334	0.717097	5.93e-07	2.98e-05	HC		Bacteroides ovatus M397	PE33_ctg565	0.89209	1.11e-14	1.11e-12	HC		CAG-279 sp. M384	CN03_ctg163	HC
Bacteroides uniformis M403	CN35_ctg694	0.734633	2.26e-07	1.45e-05	HC		Bacteroides ovatus M397	PE35_ctg305	0.950272	7.54e-21	9.42e-19	HC		CAG-279 sp. M384	CN03_ctg809	HC
Bacteroides uniformis M403	PE04_ctg38	0.829777	5.23e-08	4.69e-06	HC		Bacteroides ovatus M397	PE35_ctg763	0.643252	7.58e-06	7e-05	HC		CAG-279 sp. M384	CN06_ctg617	HC
Bacteroides uniformis M403	PE05_ctg402	0.681366	6.44e-06	0.000169753	HC		Bacteroides ovatus M397	PE40_ctg245	0.688691	8.99e-07	1.24e-05	HC		CAG-279 sp. M384	CN11_ctg1179	HC
Bacteroides uniformis M403	PE05_ctg481	0.690138	4.57e-06	0.000129973	HC		Bacteroides sp. M398	CN01_ctg136	0.735869	6.3e-08	1.54e-06	HC		CAG-279 sp. M384	CN11_ctg606	HC
Bacteroides uniformis M403	PE05_ctg946	0.655679	1.06e-05	0.000247977	HC		Bacteroides sp. M398	CN01_ctg176	0.829644	0	0	HC		CAG-279 sp. M384	CN12_ctg393	HC
Bacteroides uniformis M403	PE08_ctg593	0.927691	0	0	HC		Bacteroides sp. M398	CN03_ctg102	0.632833	1.85e-05	0.000147492	HC		CAG-279 sp. M384	CN12_ctg615	HC
Bacteroides uniformis M403	PE08_ctg733	0.937648	0	0	HC		Bacteroides sp. M398	CN03_ctg163	0.634176	1.11e-05	9.73e-05	HC		CAG-279 sp. M384	CN15_ctg636	HC
Bacteroides uniformis M403	PE19_ctg31	0.64533	2.53e-05	0.000482526	HC		Bacteroides sp. M398	CN07_ctg676	0.736305	6.13e-08	1.51e-06	HC		CAG-279 sp. M384	CN20_ctg56	HC
Bacteroides uniformis M403	PE23_ctg263	0.972973	0	0	HC		Bacteroides sp. M398	CN11_ctg294	0.735142	6.59e-08	1.6e-06	HC		CAG-279 sp. M384	CN21_ctg1055	HC
Bacteroides uniformis M403	PE28_ctg1225	0.665402	7.01e-06	0.000180533	HC		Bacteroides sp. M398	CN11_ctg606	0.701434	4.61e-07	7.16e-06	HC		CAG-279 sp. M384	CN21_ctg567	HC
Bacteroides uniformis M403	PE28_ctg168	0.661608	8.25e-06	0.00020487	HC		Bacteroides sp. M398	CN11_ctg775	0.753355	2.03e-08	6.01e-07	HC		CAG-279 sp. M384	CN21_ctg894	HC
Bacteroides uniformis M403	PE28_ctg668	0.96918	0	0	HC		Bacteroides sp. M398	CN12_ctg393	0.717482	1.89e-07	3.62e-06	HC		CAG-279 sp. M384	CN26_ctg403	HC
Bacteroides uniformis M403	PE28_ctg893	0.963964	0	0	HC		Bacteroides sp. M398	CN12_ctg615	0.811	1.57e-08	4.94e-07	HC		CAG-279 sp. M384	CN26_ctg427	HC
Bacteroides uniformis M403	PE33_ctg304	0.65959	8.98e-06	0.00022066	PE		Bacteroides sp. M398	CN17_ctg911	0.635305	1.06e-05	9.3e-05	HC		CAG-279 sp. M384	CN26_ctg691	HC
Bacteroides uniformis M403	PE33_ctg565	0.636461	2.29e-05	0.000445965	HC		Bacteroides sp. M398	CN18_ctg121	0.680594	1.35e-06	1.72e-05	HC		CAG-279 sp. M384	CN27_ctg1024	HC
Bacteroides uniformis M403	PE35_ctg305	0.656867	1.01e-05	0.000238868	HC		Bacteroides sp. M398	CN20_ctg56	0.711445	8.35e-07	1.17e-05	HC		CAG-279 sp. M384	CN27_ctg1201	HC
Bacteroides uniformis M403	PE35_ctg763	0.71669	1.65e-06	6.41e-05	HC		Bacteroides sp. M398	CN20_ctg63	0.780675	8.52e-08	1.96e-06	HC		CAG-279 sp. M384	CN27_ctg1540	HC
Bariatricus comes M071	CN14_ctg94	0.638691	3.21e-05	0.000571964	PE		Bacteroides sp. M398	CN21_ctg1055	0.789681	5.98e-08	1.49e-06	HC		CAG-279 sp. M384	CN27_ctg789	HC
Bariatricus comes M071	CN17_ctg759	0.741584	7.13e-07	3.4e-05	PE		Bacteroides sp. M398	CN21_ctg1241	0.735	6.66e-08	1.61e-06	HC		CAG-279 sp. M384	CN27_ctg843	HC
Bariatricus comes M071	PE03_ctg94	0.604789	0.000101707	0.00134368	PE		Bacteroides sp. M398	CN21_ctg567	0.64	1.4e-05	0.000118051	HC		CAG-279 sp. M384	CN28_ctg215	HC
Bariatricus comes M071	PE06_ctg184	0.733049	9.33e-07	4.18e-05	PE		Bacteroides sp. M398	CN21_ctg894	0.806004	2.46e-08	7.02e-07	HC		CAG-279 sp. M384	CN29_ctg470	HC
Bariatricus comes M071	PE08_ctg1113	0.685633	5.45e-06	0.000149632	PE		Bacteroides sp. M398	CN25_ctg306	0.606385	3.36e-05	0.000241115	HC		CAG-279 sp. M384	CN31_ctg285	HC
Bariatricus comes M071	PE13_ctg62	0.611901	8.07e-05	0.00113642	PE		Bacteroides sp. M398	CN26_ctg359	0.662412	3.22e-06	3.46e-05	HC		CAG-279 sp. M384	CN31_ctg450	HC
Bariatricus comes M071	PE20_ctg235	0.750119	5.56e-07	2.81e-05	PE		Bacteroides sp. M398	CN26_ctg403	0.805	2.56e-08	7.3e-07	HC		CAG-279 sp. M384	CN31_ctg673	HC
Bariatricus comes M071	PE27_ctg529	0.689663	4.65e-06	0.000130978	PE		Bacteroides sp. M398	CN26_ctg691	0.690071	8.38e-07	1.17e-05	HC		CAG-279 sp. M384	CN34_ctg116	HC
Barnesiella intestinihominis M386	CN12_ctg393	0.606118	7.01e-05	0.0010173	HC		Bacteroides sp. M398	CN27_ctg1024	0.831	0	0	HC		CAG-279 sp. M384	CN34_ctg172	HC
Bilophila wadsworthia M350	CN12_ctg393	0.606923	9.49e-05	0.00127271	HC		Bacteroides sp. M398	CN27_ctg1540	0.732083	4.03e-07	6.44e-06	HC		CAG-279 sp. M384	CN34_ctg310	HC
Bilophila wadsworthia M350	CN15_ctg317	0.721358	4.73e-07	2.51e-05	HC		Bacteroides sp. M398	CN27_ctg160	0.655568	4.41e-06	4.43e-05	HC		CAG-279 sp. M384	CN35_ctg271	HC
Bilophila wadsworthia M350	CN31_ctg285	0.60147	0.00011314	0.00144888	HC		Bacteroides sp. M398	CN27_ctg606	0.92569	1.25e-17	1.41e-15	HC		CAG-279 sp. M384	CN35_ctg694	HC
Bilophila wadsworthia M350	PE18_ctg256	0.644144	2.64e-05	0.000496473	HC		Bacteroides sp. M398	CN27_ctg672	0.922403	2.77e-17	3.04e-15	HC		CAG-279 sp. M384	CN37_ctg381	HC
Blautia sp. M081	PE13_ctg62	0.694168	3.9e-06	0.000117171	PE		Bacteroides sp. M398	CN28_ctg215	0.716135	7.02e-07	1.01e-05	HC		CAG-279 sp. M384	CN37_ctg65	HC
Blautia sp. M081	PE20_ctg235	0.607397	9.35e-05	0.00126485	PE		Bacteroides sp. M398	CN28_ctg290	0.844	7.53e-12	6.16e-10	HC		CAG-279 sp. M384	PE03_ctg48	HC
Blautia sp. M083	CN14_ctg94	0.965861	0	0	PE		Bacteroides sp. M398	CN29_ctg470	0.757673	1.51e-08	4.8e-07	HC		CAG-279 sp. M384	PE04_ctg38	HC
Blautia sp. M083	CN17_ctg759	0.671408	9.49e-06	0.000227421	PE		Bacteroides sp. M398	CN31_ctg285	0.757598	1.81e-07	3.49e-06	HC		CAG-279 sp. M384	PE05_ctg481	HC
Blautia sp. M083	PE03_ctg94	0.602181	0.000110596	0.00142883	PE		Bacteroides sp. M398	CN31_ctg399	0.822	7.78e-11	5.16e-09	HC		CAG-279 sp. M384	PE05_ctg946	HC
Blautia sp. M083	PE06_ctg184	0.720484	1.44e-06	5.77e-05	PE		Bacteroides sp. M398	CN31_ctg673	0.65	5.64e-06	5.45e-05	HC		CAG-279 sp. M384	PE08_ctg593	HC
Blautia sp. M083	PE08_ctg1113	0.638217	3.27e-05	0.000576463	PE		Bacteroides sp. M398	CN31_ctg80	0.754012	1.94e-08	5.8e-07	HC		CAG-279 sp. M384	PE08_ctg733	HC
Blautia sp. M083	PE13_ctg62	0.75083	5.45e-07	2.78e-05	PE		Bacteroides sp. M398	CN31_ctg932	0.792489	1.11e-09	5.35e-08	PE		CAG-279 sp. M384	PE18_ctg256	HC
Blautia sp. M083	PE20_ctg235	0.610005	8.58e-05	0.00118773	PE		Bacteroides sp. M398	CN34_ctg1087	0.620344	1.96e-05	0.000154658	HC		CAG-279 sp. M384	PE23_ctg263	HC
Blautia sp. M083	PE27_ctg529	0.637506	3.35e-05	0.000587715	PE		Bacteroides sp. M398	CN34_ctg116	0.694	6.86e-07	9.98e-06	HC		CAG-279 sp. M384	PE28_ctg668	HC
Blautia sp. M085	CN17_ctg759	0.721195	1.4e-06	5.67e-05	PE		Bacteroides sp. M398	CN34_ctg310	0.618	3.17e-05	0.000229777	HC		CAG-279 sp. M384	PE28_ctg893	HC
Blautia sp. M085	PE03_ctg94	0.734471	8.91e-07	4.04e-05	PE		Bacteroides sp. M398	CN35_ctg271	0.712008	8.17e-07	1.16e-05	HC		CAG-279 sp. M384	PE35_ctg763	HC
Blautia sp. M085	PE06_ctg184	0.629	4.56e-05	0.000733935	PE		Bacteroides sp. M398	CN35_ctg334	0.869394	3.41e-13	3.14e-11	HC		Desulfovibrio sp. M351	CN28_ctg212	HC
Blautia sp. M085	PE08_ctg1113	0.767662	3.52e-07	2.07e-05	PE		Bacteroides sp. M398	CN35_ctg694	0.815913	1.41e-10	8.79e-09	HC		Desulfovibrio sp. M351	CN29_ctg182	HC
Blautia sp. M085	PE13_ctg62	0.628971	4.53e-05	0.000728924	PE		Bacteroides sp. M398	CN37_ctg381	0.802	3.16e-08	8.66e-07	HC		Dorea formicigenerans M070	CN14_ctg94	PE
Blautia sp. M085	PE20_ctg235	0.742532	6.93e-07	3.33e-05	PE		Bacteroides sp. M398	CN37_ctg435	0.654715	4.58e-06	4.57e-05	HC		Faecalimonas nexilis M059	PE03_ctg94	PE
Blautia sp. M085	PE27_ctg529	0.788288	2.12e-07	1.42e-05	PE		Bacteroides sp. M398	CN37_ctg65	0.824765	0	0	HC		Faecalimonas nexilis M059	PE08_ctg1113	PE
Blautia sp. M086	CN14_ctg94	0.674964	8.27e-06	0.00020487	PE		Bacteroides sp. M398	PE03_ctg48	0.834897	0	0	HC		Flavonifractor plautii M314	CN02_ctg357	HC
Blautia sp. M086	CN17_ctg759	0.860835	0	0	PE		Bacteroides sp. M398	PE05_ctg402	0.947887	1.8e-20	2.22e-18	HC		Flavonifractor plautii M314	CN02_ctg5	HC
Blautia sp. M086	PE03_ctg94	0.650308	2.11e-05	0.000418454	PE		Bacteroides sp. M398	PE05_ctg481	0.805029	3.8e-10	2.08e-08	HC		Flavonifractor plautii M314	CN02_ctg72	HC
Blautia sp. M086	PE06_ctg184	0.844713	1.74e-08	1.71e-06	PE		Bacteroides sp. M398	PE12_ctg211	0.794883	9.07e-10	4.46e-08	HC		Flavonifractor plautii M314	CN02_ctg738	HC
Blautia sp. M086	PE08_ctg1113	0.732101	9.62e-07	4.26e-05	PE		Bacteroides sp. M398	PE18_ctg256	0.809756	1.82e-08	5.5e-07	HC		Flavonifractor plautii M314	CN02_ctg908	HC
Blautia sp. M086	PE13_ctg62	0.73779	8.01e-07	3.73e-05	PE		Bacteroides sp. M398	PE19_ctg31	0.758161	1.78e-07	3.46e-06	HC		Flavonifractor plautii M314	CN20_ctg741	HC
Blautia sp. M086	PE20_ctg235	0.80844	1.21e-07	9.33e-06	PE		Bacteroides sp. M398	PE28_ctg168	0.892367	1.06e-14	1.07e-12	HC		Flavonifractor plautii M314	CN25_ctg239	HC
Blautia sp. M086	PE27_ctg529	0.782	2.46e-07	1.56e-05	PE		Bacteroides sp. M398	PE31_ctg457	0.76169	1.14e-08	3.78e-07	HC		Flavonifractor plautii M314	CN26_ctg122	HC
Blautia sp. M087	CN14_ctg94	0.640825	2.98e-05	0.000546503	PE		Bacteroides sp. M398	PE33_ctg565	0.869825	3.21e-13	2.98e-11	HC		Flavonifractor plautii M314	CN26_ctg210	HC
Blautia sp. M087	CN17_ctg759	0.922712	0	0	PE		Bacteroides sp. M398	PE35_ctg305	0.920623	4.2e-17	4.56e-15	HC		Flavonifractor plautii M314	CN26_ctg637	HC
Blautia sp. M087	PE03_ctg94	0.620436	6.06e-05	0.000909044	PE		Bacteroides sp. M398	PE35_ctg763	0.675368	1.75e-06	2.1e-05	HC		Flavonifractor plautii M314	CN26_ctg759	HC
Blautia sp. M087	PE06_ctg184	0.791607	1.95e-07	1.33e-05	PE		Bacteroides sp. M398	PE40_ctg245	0.668231	2.46e-06	2.76e-05	HC		Flavonifractor plautii M314	CN31_ctg616	HC
Blautia sp. M087	PE08_ctg1113	0.78568	2.27e-07	1.45e-05	PE		Bacteroides stercoris M404	CN01_ctg136	0.828	4.19e-11	2.94e-09	HC		Flavonifractor plautii M314	CN31_ctg884	HC
Blautia sp. M087	PE13_ctg62	0.732338	9.55e-07	4.24e-05	PE		Bacteroides stercoris M404	CN01_ctg176	0.729268	4.43e-07	6.95e-06	HC		Flavonifractor plautii M314	CN34_ctg10	HC
Blautia sp. M087	PE20_ctg235	0.932195	0	0	PE		Bacteroides stercoris M404	CN02_ctg23	0.657532	4.03e-06	4.13e-05	HC		Flavonifractor plautii M314	CN34_ctg1289	HC
Blautia sp. M087	PE27_ctg529	0.637269	3.38e-05	0.000590922	PE		Bacteroides stercoris M404	CN03_ctg102	0.702439	1.18e-06	1.54e-05	HC		Flavonifractor plautii M314	CN34_ctg244	HC
Blautia sp. M090	CN14_ctg94	0.678758	7.13e-06	0.000183344	PE		Bacteroides stercoris M404	CN03_ctg129	0.678049	3.11e-06	3.36e-05	HC		Flavonifractor plautii M314	CN34_ctg247	HC
Blautia sp. M090	CN17_ctg759	0.767662	3.52e-07	2.07e-05	PE		Bacteroides stercoris M404	CN03_ctg163	0.741311	4.47e-08	1.17e-06	HC		Flavonifractor plautii M314	CN34_ctg420	HC
Blautia sp. M090	PE06_ctg184	0.798957	1.6e-07	1.14e-05	PE		Bacteroides stercoris M404	CN03_ctg809	0.632083	1.9e-05	0.000151036	HC		Flavonifractor plautii M314	CN34_ctg887	HC
Blautia sp. M090	PE08_ctg1113	0.665718	1.18e-05	0.000264586	PE		Bacteroides stercoris M404	CN06_ctg617	0.658216	3.91e-06	4.02e-05	HC		Flavonifractor plautii M314	CN35_ctg185	HC
Blautia sp. M090	PE13_ctg62	0.746562	6.15e-07	3.06e-05	PE		Bacteroides stercoris M404	CN07_ctg676	0.7112	2.7e-07	4.74e-06	HC		Flavonifractor plautii M314	CN35_ctg399	HC
Blautia sp. M090	PE20_ctg235	0.701517	2.93e-06	9.57e-05	PE		Bacteroides stercoris M404	CN11_ctg606	0.82321	7.02e-11	4.77e-09	HC		Flavonifractor plautii M314	CN35_ctg428	HC
Blautia sp. M101	CN14_ctg94	0.607397	9.35e-05	0.00126485	PE		Bacteroides stercoris M404	CN11_ctg775	0.609291	3.01e-05	0.000219919	HC		Flavonifractor plautii M314	CN35_ctg440	HC
Blautia sp. M101	CN17_ctg759	0.922001	0	0	PE		Bacteroides stercoris M404	CN12_ctg393	0.652	5.21e-06	5.11e-05	HC		Flavonifractor plautii M314	CN35_ctg527	HC
Blautia sp. M101	PE03_ctg94	0.66	1.45e-05	0.000311225	PE		Bacteroides stercoris M404	CN12_ctg615	0.709381	9.02e-07	1.24e-05	HC		Flavonifractor plautii M314	CN35_ctg652	HC
Blautia sp. M101	PE06_ctg184	0.817686	8.85e-08	7.19e-06	PE		Bacteroides stercoris M404	CN15_ctg346	0.711206	2.7e-07	4.74e-06	HC		Flavonifractor plautii M314	CN35_ctg803	HC
Blautia sp. M101	PE08_ctg1113	0.781176	2.53e-07	1.58e-05	PE		Bacteroides stercoris M404	CN15_ctg636	0.618404	2.11e-05	0.000164553	HC		Flavonifractor plautii M314	CN37_ctg261	HC
Blautia sp. M101	PE13_ctg62	0.6899	4.61e-06	0.000130869	PE		Bacteroides stercoris M404	CN20_ctg539	0.643719	7.43e-06	6.88e-05	HC		Flavonifractor plautii M314	CN37_ctg373	HC
Blautia sp. M101	PE20_ctg235	0.882883	0	0	PE		Bacteroides stercoris M404	CN20_ctg56	0.779737	8.81e-08	2.01e-06	HC		Flavonifractor plautii M314	CN37_ctg480	HC
Blautia sp. M101	PE26_ctg100	0.619233	4.39e-05	0.000713382	HC		Bacteroides stercoris M404	CN20_ctg63	0.695872	1.52e-06	1.88e-05	HC		Flavonifractor plautii M314	CN37_ctg55	HC
Blautia sp. M101	PE27_ctg529	0.763632	3.89e-07	2.19e-05	PE		Bacteroides stercoris M404	CN21_ctg1055	0.771857	1.16e-07	2.49e-06	HC		Flavonifractor plautii M314	CN37_ctg99	HC
CAG-1031 sp. M385	CN01_ctg136	0.803936	1.39e-07	1.04e-05	HC		Bacteroides stercoris M404	CN21_ctg1241	0.794181	9.61e-10	4.71e-08	HC		Fusobacterium ulcerans M024	PE08_ctg1113	PE
CAG-1031 sp. M385	CN01_ctg176	0.703177	2.75e-06	9.13e-05	HC		Bacteroides stercoris M404	CN21_ctg567	0.761726	1.59e-07	3.17e-06	HC		Lawsonibacter sp. M313	CN02_ctg357	HC
CAG-1031 sp. M385	CN03_ctg102	0.742058	7.03e-07	3.37e-05	HC		Bacteroides stercoris M404	CN21_ctg894	0.845216	0	0	HC		Lawsonibacter sp. M313	CN02_ctg72	HC
CAG-1031 sp. M385	CN11_ctg294	0.767471	2.99e-08	2.8e-06	HC		Bacteroides stercoris M404	CN25_ctg306	0.68432	1.12e-06	1.49e-05	HC		Lawsonibacter sp. M313	CN34_ctg887	HC
CAG-1031 sp. M385	CN11_ctg775	0.701447	1.32e-06	5.41e-05	HC		Bacteroides stercoris M404	CN25_ctg532	0.64928	5.83e-06	5.59e-05	HC		Lawsonibacter sp. M313	CN35_ctg803	HC
CAG-1031 sp. M385	CN12_ctg393	0.646752	2.4e-05	0.000461904	HC		Bacteroides stercoris M404	CN25_ctg949	0.772845	5.12e-09	1.96e-07	PE		Lawsonibacter sp. M313	PE02_ctg720	HC
CAG-1031 sp. M385	CN12_ctg615	0.671645	9.41e-06	0.000226741	HC		Bacteroides stercoris M404	CN26_ctg403	0.790994	5.65e-08	1.42e-06	HC		Megasphaera sp. M200	CN26_ctg797	HC
CAG-1031 sp. M385	CN17_ctg911	0.67465	4.67e-06	0.000130978	HC		Bacteroides stercoris M404	CN26_ctg427	0.673734	3.7e-06	3.85e-05	HC		Oscillibacter welbionis M311	CN27_ctg125	HC
CAG-1031 sp. M385	CN20_ctg56	0.625178	5.16e-05	0.000805399	HC		Bacteroides stercoris M404	CN27_ctg1024	0.760413	1.66e-07	3.28e-06	HC		Oscillibacter welbionis M311	CN34_ctg310	HC
CAG-1031 sp. M385	CN21_ctg1055	0.676861	7.68e-06	0.000194002	HC		Bacteroides stercoris M404	CN27_ctg1201	0.617448	3.26e-05	0.000235009	HC		Oscillibacter welbionis M311	PE02_ctg720	HC
CAG-1031 sp. M385	CN21_ctg894	0.630394	4.31e-05	0.000705385	HC		Bacteroides stercoris M404	CN27_ctg125	0.671	2.12e-06	2.46e-05	HC		Oscillibacter welbionis M311	PE04_ctg38	HC
CAG-1031 sp. M385	CN25_ctg306	0.610634	5.98e-05	0.000902313	HC		Bacteroides stercoris M404	CN27_ctg1540	0.757598	1.81e-07	3.49e-06	HC		Oscillibacter welbionis M311	PE28_ctg1084	HC
CAG-1031 sp. M385	CN26_ctg359	0.711161	8.09e-07	3.74e-05	HC		Bacteroides stercoris M404	CN27_ctg160	0.706539	3.49e-07	5.76e-06	HC		Oscillibacter welbionis M311	PE28_ctg1236	HC
CAG-1031 sp. M385	CN26_ctg403	0.707918	2.29e-06	7.95e-05	HC		Bacteroides stercoris M404	CN27_ctg606	0.68981	8.49e-07	1.18e-05	HC		Parabacteroides goldsteinii M380	CN03_ctg102	HC
CAG-1031 sp. M385	CN26_ctg691	0.770672	2.41e-08	2.29e-06	HC		Bacteroides stercoris M404	CN27_ctg672	0.66934	2.33e-06	2.65e-05	HC		Parabacteroides goldsteinii M380	CN12_ctg615	HC
CAG-1031 sp. M385	CN27_ctg1024	0.651	2.09e-05	0.000416	HC		Bacteroides stercoris M404	CN27_ctg789	0.653283	8.4e-06	7.57e-05	HC		Parabacteroides goldsteinii M380	CN17_ctg911	HC
CAG-1031 sp. M385	CN27_ctg1540	0.700806	3.01e-06	9.75e-05	HC		Bacteroides stercoris M404	CN27_ctg843	0.686492	2.21e-06	2.55e-05	HC		Parabacteroides goldsteinii M380	CN29_ctg470	HC
CAG-1031 sp. M385	CN27_ctg160	0.608	6.53e-05	0.000966658	HC		Bacteroides stercoris M404	CN28_ctg215	0.735	3.65e-07	5.98e-06	HC		Parabacteroides goldsteinii M380	CN31_ctg285	HC
CAG-1031 sp. M385	CN27_ctg606	0.614181	5.27e-05	0.0008209	HC		Bacteroides stercoris M404	CN28_ctg560	0.719095	1.72e-07	3.37e-06	HC		Parabacteroides goldsteinii M380	CN31_ctg450	HC
CAG-1031 sp. M385	CN28_ctg215	0.649597	2.16e-05	0.000428112	HC		Bacteroides stercoris M404	CN28_ctg749	0.783856	2.21e-09	9.51e-08	HC		Parabacteroides goldsteinii M380	CN31_ctg673	HC
CAG-1031 sp. M385	CN28_ctg290	0.693858	1.92e-06	7.05e-05	HC		Bacteroides stercoris M404	CN29_ctg470	0.842234	9.62e-12	7.76e-10	HC		Parabacteroides goldsteinii M380	CN34_ctg1093	HC
CAG-1031 sp. M385	CN31_ctg285	0.668089	1.08e-05	0.000250236	HC		Bacteroides stercoris M404	CN31_ctg1021	0.632301	1.2e-05	0.000103422	HC		Parabacteroides goldsteinii M380	CN34_ctg310	HC
CAG-1031 sp. M385	CN31_ctg495	0.637743	3.32e-05	0.000583648	HC		Bacteroides stercoris M404	CN31_ctg285	0.75197	2.15e-07	3.96e-06	HC		Parabacteroides goldsteinii M380	CN35_ctg271	HC
CAG-1031 sp. M385	CN34_ctg1093	0.623784	3.71e-05	0.00062946	HC		Bacteroides stercoris M404	CN31_ctg450	0.686192	1.02e-06	1.38e-05	HC		Parabacteroides goldsteinii M380	PE04_ctg38	HC
CAG-1031 sp. M385	CN34_ctg116	0.707444	2.33e-06	8.07e-05	HC		Bacteroides stercoris M404	CN31_ctg495	0.662977	3.14e-06	3.39e-05	HC		Parabacteroides goldsteinii M380	PE35_ctg763	HC
CAG-1031 sp. M385	CN34_ctg310	0.625889	5.03e-05	0.000794438	HC		Bacteroides stercoris M404	CN31_ctg673	0.66429	2.96e-06	3.21e-05	HC		Parabacteroides merdae M381	CN28_ctg560	HC
CAG-1031 sp. M385	CN35_ctg694	0.692431	2.05e-06	7.34e-05	HC		Bacteroides stercoris M404	CN31_ctg80	0.808165	2.88e-10	1.63e-08	HC		Paraprevotella clara M377	CN03_ctg102	HC
CAG-1031 sp. M385	CN37_ctg381	0.782124	2.48e-07	1.56e-05	HC		Bacteroides stercoris M404	CN31_ctg932	0.648827	5.95e-06	5.68e-05	PE		Paraprevotella clara M377	CN03_ctg163	HC
CAG-1031 sp. M385	CN37_ctg65	0.641299	2.93e-05	0.000538393	HC		Bacteroides stercoris M404	CN34_ctg10	0.632301	1.2e-05	0.000103422	HC		Paraprevotella clara M377	CN20_ctg56	HC
CAG-1031 sp. M385	PE03_ctg48	0.691323	4.36e-06	0.000126532	HC		Bacteroides stercoris M404	CN34_ctg1087	0.729435	9.34e-08	2.11e-06	HC		Paraprevotella clara M377	CN28_ctg560	HC
CAG-1031 sp. M385	PE05_ctg402	0.655524	1.74e-05	0.000356828	HC		Bacteroides stercoris M404	CN34_ctg116	0.682117	1.25e-06	1.62e-05	HC		Paraprevotella clara M377	CN31_ctg495	HC
CAG-1031 sp. M385	PE05_ctg481	0.696539	3.56e-06	0.000109988	HC		Bacteroides stercoris M404	CN34_ctg172	0.716886	6.83e-07	9.96e-06	HC		Paraprevotella clara M377	CN31_ctg673	HC
CAG-1031 sp. M385	PE18_ctg256	0.804884	1.35e-07	1.01e-05	HC		Bacteroides stercoris M404	CN34_ctg310	0.717448	6.69e-07	9.8e-06	HC		Paraprevotella clara M377	CN34_ctg310	HC
CAG-1031 sp. M385	PE33_ctg565	0.702882	1.23e-06	5.1e-05	HC		Bacteroides stercoris M404	CN35_ctg271	0.772233	1.14e-07	2.47e-06	HC		Paraprevotella clara M377	PE08_ctg733	HC
CAG-1031 sp. M385	PE35_ctg763	0.604078	0.000104065	0.0013671	HC		Bacteroides stercoris M404	CN35_ctg334	0.662	3.31e-06	3.52e-05	HC		Phascolarctobacterium faecium M349	CN31_ctg1030	HC
CAG-279 sp. M384	CN01_ctg136	0.716453	1.66e-06	6.44e-05	HC		Bacteroides stercoris M404	CN35_ctg694	0.644962	7.04e-06	6.59e-05	HC		Phocaeicola barnesiae M390	CN01_ctg136	HC
CAG-279 sp. M384	CN01_ctg176	0.648174	2.28e-05	0.000445058	HC		Bacteroides stercoris M404	CN37_ctg381	0.761726	1.59e-07	3.17e-06	HC		Phocaeicola barnesiae M390	CN01_ctg176	HC
CAG-279 sp. M384	CN02_ctg23	0.640351	3.03e-05	0.000552887	HC		Bacteroides stercoris M404	CN37_ctg65	0.854221	0	0	HC		Phocaeicola barnesiae M390	CN03_ctg102	HC
CAG-279 sp. M384	CN03_ctg102	0.802987	1.43e-07	1.06e-05	HC		Bacteroides stercoris M404	PE03_ctg48	0.795685	4.54e-08	1.18e-06	HC		Phocaeicola barnesiae M390	CN03_ctg129	HC
CAG-279 sp. M384	CN03_ctg129	0.660028	1.47e-05	0.000313451	HC		Bacteroides stercoris M404	PE04_ctg38	0.604804	3.57e-05	0.000253932	HC		Phocaeicola barnesiae M390	CN11_ctg294	HC
CAG-279 sp. M384	CN03_ctg163	0.728307	1.09e-06	4.7e-05	HC		Bacteroides stercoris M404	PE05_ctg402	0.666448	2.67e-06	2.95e-05	HC		Phocaeicola barnesiae M390	CN11_ctg606	HC
CAG-279 sp. M384	CN03_ctg809	0.656	1.74e-05	0.000357	HC		Bacteroides stercoris M404	PE05_ctg481	0.779133	3.19e-09	1.31e-07	HC		Phocaeicola barnesiae M390	CN11_ctg775	HC
CAG-279 sp. M384	CN06_ctg617	0.637032	3.41e-05	0.000592472	HC		Bacteroides stercoris M404	PE05_ctg946	0.822	7.78e-11	5.16e-09	HC		Phocaeicola barnesiae M390	CN12_ctg393	HC
CAG-279 sp. M384	CN11_ctg1179	0.634	3.74e-05	0.000630954	HC		Bacteroides stercoris M404	PE08_ctg733	0.664	5.41e-06	5.27e-05	HC		Phocaeicola barnesiae M390	CN12_ctg615	HC
CAG-279 sp. M384	CN11_ctg294	0.662557	7.92e-06	0.00019872	HC		Bacteroides stercoris M404	PE12_ctg211	0.672825	1.97e-06	2.32e-05	HC		Phocaeicola barnesiae M390	CN17_ctg911	HC
CAG-279 sp. M384	CN11_ctg606	0.602892	0.000108105	0.00139974	HC		Bacteroides stercoris M404	PE18_ctg256	0.759287	1.72e-07	3.37e-06	HC		Phocaeicola barnesiae M390	CN20_ctg56	HC
CAG-279 sp. M384	CN11_ctg775	0.635049	2.42e-05	0.000463965	HC		Bacteroides stercoris M404	PE19_ctg31	0.795122	4.66e-08	1.21e-06	HC		Phocaeicola barnesiae M390	CN21_ctg1055	HC
CAG-279 sp. M384	CN12_ctg393	0.666193	1.16e-05	0.000262852	HC		Bacteroides stercoris M404	PE23_ctg263	0.622535	1.79e-05	0.000144659	HC		Phocaeicola barnesiae M390	CN21_ctg567	HC
CAG-279 sp. M384	CN12_ctg615	0.696776	3.52e-06	0.000109846	HC		Bacteroides stercoris M404	PE28_ctg168	0.660748	3.48e-06	3.66e-05	HC		Phocaeicola barnesiae M390	CN21_ctg894	HC
CAG-279 sp. M384	CN15_ctg636	0.640351	3.03e-05	0.000552887	HC		Bacteroides stercoris M404	PE28_ctg668	0.626859	1.51e-05	0.000125779	HC		Phocaeicola barnesiae M390	CN25_ctg306	HC
CAG-279 sp. M384	CN17_ctg911	0.755276	6.58e-08	5.66e-06	HC		Bacteroides stercoris M404	PE28_ctg893	0.645621	6.84e-06	6.43e-05	HC		Phocaeicola barnesiae M390	CN26_ctg359	HC
CAG-279 sp. M384	CN20_ctg56	0.660503	1.44e-05	0.000309014	HC		Bacteroides stercoris M404	PE31_ctg457	0.801315	5.26e-10	2.68e-08	HC		Phocaeicola barnesiae M390	CN26_ctg403	HC
CAG-279 sp. M384	CN21_ctg1055	0.6688	1.05e-05	0.000246422	HC		Bacteroides stercoris M404	PE33_ctg565	0.642274	7.91e-06	7.25e-05	HC		Phocaeicola barnesiae M390	CN26_ctg691	HC
CAG-279 sp. M384	CN21_ctg567	0.664533	1.24e-05	0.000274734	HC		Bacteroides stercoris M404	PE35_ctg305	0.679677	1.41e-06	1.78e-05	HC		Phocaeicola barnesiae M390	CN27_ctg1024	HC
CAG-279 sp. M384	CN21_ctg894	0.616406	6.94e-05	0.00101481	HC		Bacteroides stercoris M404	PE35_ctg763	0.827	4.77e-11	3.28e-09	HC		Phocaeicola barnesiae M390	CN27_ctg1540	HC
CAG-279 sp. M384	CN26_ctg359	0.684962	2.92e-06	9.56e-05	HC		Bacteroides stercoris M404	PE40_ctg245	0.601689	4.01e-05	0.000279578	HC		Phocaeicola barnesiae M390	CN27_ctg606	HC
CAG-279 sp. M384	CN26_ctg403	0.672594	9.07e-06	0.000221777	HC		Bacteroides thetaiotaomicron M394	CN01_ctg136	0.718233	1.81e-07	3.49e-06	HC		Phocaeicola barnesiae M390	CN28_ctg215	HC
CAG-279 sp. M384	CN26_ctg427	0.65	2.13e-05	0.000421412	HC		Bacteroides thetaiotaomicron M394	CN01_ctg176	0.733583	3.84e-07	6.2e-06	HC		Phocaeicola barnesiae M390	CN28_ctg290	HC
CAG-279 sp. M384	CN26_ctg691	0.753127	7.52e-08	6.28e-06	HC		Bacteroides thetaiotaomicron M394	CN03_ctg102	0.658912	6.72e-06	6.33e-05	HC		Phocaeicola barnesiae M390	CN29_ctg470	HC
CAG-279 sp. M384	CN27_ctg1024	0.683736	5.87e-06	0.000158209	HC		Bacteroides thetaiotaomicron M394	CN03_ctg129	0.671107	4.12e-06	4.2e-05	HC		Phocaeicola barnesiae M390	CN31_ctg285	HC
CAG-279 sp. M384	CN27_ctg1201	0.675676	8.05e-06	0.000200988	HC		Bacteroides thetaiotaomicron M394	CN03_ctg809	0.612008	3.96e-05	0.00027647	HC		Phocaeicola barnesiae M390	CN31_ctg399	HC
CAG-279 sp. M384	CN27_ctg1540	0.667852	1.09e-05	0.000250536	HC		Bacteroides thetaiotaomicron M394	CN06_ctg617	0.618967	2.07e-05	0.000162012	HC		Phocaeicola barnesiae M390	CN31_ctg673	HC
CAG-279 sp. M384	CN27_ctg789	0.639403	3.13e-05	0.000562321	HC		Bacteroides thetaiotaomicron M394	CN07_ctg676	0.710915	2.74e-07	4.78e-06	HC		Phocaeicola barnesiae M390	CN31_ctg80	HC
CAG-279 sp. M384	CN27_ctg843	0.663822	1.27e-05	0.000280153	HC		Bacteroides thetaiotaomicron M394	CN11_ctg1179	0.60366	3.73e-05	0.000263325	HC		Phocaeicola barnesiae M390	CN31_ctg932	PE
CAG-279 sp. M384	CN28_ctg215	0.619251	6.31e-05	0.000936576	HC		Bacteroides thetaiotaomicron M394	CN11_ctg294	0.917422	8.64e-17	9.3e-15	HC		Phocaeicola barnesiae M390	CN34_ctg1087	HC
CAG-279 sp. M384	CN28_ctg290	0.723974	4.1e-07	2.28e-05	HC		Bacteroides thetaiotaomicron M394	CN11_ctg606	0.676158	1.68e-06	2.04e-05	HC		Phocaeicola barnesiae M390	CN34_ctg172	HC
CAG-279 sp. M384	CN29_ctg470	0.627074	4.83e-05	0.00076915	HC		Bacteroides thetaiotaomicron M394	CN11_ctg775	0.909151	4.92e-16	5.06e-14	HC		Phocaeicola barnesiae M390	CN35_ctg334	HC
CAG-279 sp. M384	CN31_ctg285	0.74111	7.23e-07	3.44e-05	HC		Bacteroides thetaiotaomicron M394	CN12_ctg393	0.684647	1.1e-06	1.48e-05	HC		Phocaeicola barnesiae M390	CN35_ctg694	HC
CAG-279 sp. M384	CN31_ctg450	0.618449	4.51e-05	0.000728924	HC		Bacteroides thetaiotaomicron M394	CN12_ctg615	0.753659	2.04e-07	3.84e-06	HC		Phocaeicola barnesiae M390	CN37_ctg381	HC
CAG-279 sp. M384	CN31_ctg495	0.672	9.32e-06	0.000225137	HC		Bacteroides thetaiotaomicron M394	CN15_ctg636	0.612019	2.71e-05	0.000201353	HC		Phocaeicola barnesiae M390	CN37_ctg65	HC
CAG-279 sp. M384	CN31_ctg673	0.667852	1.09e-05	0.000250536	HC		Bacteroides thetaiotaomicron M394	CN17_ctg911	0.76601	8.42e-09	2.95e-07	HC		Phocaeicola barnesiae M390	PE03_ctg48	HC
CAG-279 sp. M384	CN34_ctg1093	0.677665	4.08e-06	0.000120659	HC		Bacteroides thetaiotaomicron M394	CN20_ctg539	0.604216	3.65e-05	0.000258355	HC		Phocaeicola barnesiae M390	PE05_ctg402	HC
CAG-279 sp. M384	CN34_ctg116	0.76055	4.21e-07	2.3e-05	HC		Bacteroides thetaiotaomicron M394	CN20_ctg56	0.701	1.26e-06	1.63e-05	HC		Phocaeicola barnesiae M390	PE05_ctg481	HC
CAG-279 sp. M384	CN34_ctg172	0.663585	1.28e-05	0.000282161	HC		Bacteroides thetaiotaomicron M394	CN20_ctg63	0.760225	1.67e-07	3.28e-06	HC		Phocaeicola barnesiae M390	PE18_ctg256	HC
CAG-279 sp. M384	CN34_ctg310	0.760076	4.26e-07	2.31e-05	HC		Bacteroides thetaiotaomicron M394	CN21_ctg1055	0.679925	2.88e-06	3.14e-05	HC		Phocaeicola barnesiae M390	PE19_ctg31	HC
CAG-279 sp. M384	CN35_ctg271	0.620199	6.11e-05	0.00091402	HC		Bacteroides thetaiotaomicron M394	CN21_ctg1241	0.654	4.66e-06	4.64e-05	HC		Phocaeicola barnesiae M390	PE33_ctg565	HC
CAG-279 sp. M384	CN35_ctg694	0.670855	5.53e-06	0.000151345	HC		Bacteroides thetaiotaomicron M394	CN21_ctg567	0.696248	1.5e-06	1.86e-05	HC		Phocaeicola barnesiae M390	PE35_ctg763	HC
CAG-279 sp. M384	CN37_ctg381	0.691797	4.28e-06	0.000124821	HC		Bacteroides thetaiotaomicron M394	CN21_ctg894	0.734897	3.68e-07	6e-06	HC		Phocaeicola coprophilus M391	CN01_ctg136	HC
CAG-279 sp. M384	CN37_ctg65	0.608108	9.13e-05	0.00124454	HC		Bacteroides thetaiotaomicron M394	CN26_ctg403	0.71651	6.93e-07	1e-05	HC		Phocaeicola coprophilus M391	CN11_ctg606	HC
CAG-279 sp. M384	PE03_ctg48	0.656	1.68e-05	0.000347515	HC		Bacteroides thetaiotaomicron M394	CN26_ctg427	0.642026	1.3e-05	0.000111048	HC		Phocaeicola coprophilus M391	CN12_ctg615	HC
CAG-279 sp. M384	PE04_ctg38	0.690849	4.44e-06	0.000127327	HC		Bacteroides thetaiotaomicron M394	CN27_ctg1024	0.770732	1.2e-07	2.55e-06	HC		Phocaeicola coprophilus M391	CN20_ctg56	HC
CAG-279 sp. M384	PE05_ctg481	0.632764	3.96e-05	0.000660331	HC		Bacteroides thetaiotaomicron M394	CN27_ctg125	0.604544	3.61e-05	0.000255745	HC		Phocaeicola coprophilus M391	CN21_ctg1055	HC
CAG-279 sp. M384	PE05_ctg946	0.60019	8.61e-05	0.00118872	HC		Bacteroides thetaiotaomicron M394	CN27_ctg1540	0.617448	3.26e-05	0.000235009	HC		Phocaeicola coprophilus M391	CN21_ctg1241	HC
CAG-279 sp. M384	PE08_ctg593	0.661214	1.4e-05	0.000301361	HC		Bacteroides thetaiotaomicron M394	CN27_ctg160	0.616	2.35e-05	0.00018021	HC		Phocaeicola coprophilus M391	CN21_ctg567	HC
CAG-279 sp. M384	PE08_ctg733	0.661451	1.39e-05	0.000299217	HC		Bacteroides thetaiotaomicron M394	CN27_ctg606	0.843686	8.18e-12	6.65e-10	HC		Phocaeicola coprophilus M391	CN21_ctg894	HC
CAG-279 sp. M384	PE18_ctg256	0.729493	1.05e-06	4.55e-05	HC		Bacteroides thetaiotaomicron M394	CN27_ctg672	0.787348	1.68e-09	7.55e-08	HC		Phocaeicola coprophilus M391	CN25_ctg306	HC
CAG-279 sp. M384	PE23_ctg263	0.655524	1.74e-05	0.000356828	HC		Bacteroides thetaiotaomicron M394	CN27_ctg789	0.613321	3.78e-05	0.000266091	HC		Phocaeicola coprophilus M391	CN25_ctg532	HC
CAG-279 sp. M384	PE28_ctg668	0.628971	4.53e-05	0.000728924	HC		Bacteroides thetaiotaomicron M394	CN27_ctg843	0.638086	1.52e-05	0.000126462	HC		Phocaeicola coprophilus M391	CN26_ctg403	HC
CAG-279 sp. M384	PE28_ctg893	0.619962	6.16e-05	0.000919024	HC		Bacteroides thetaiotaomicron M394	CN28_ctg215	0.628705	2.16e-05	0.000167463	HC		Phocaeicola coprophilus M391	CN27_ctg1024	HC
CAG-279 sp. M384	PE33_ctg565	0.655913	1.05e-05	0.000246422	HC		Bacteroides thetaiotaomicron M394	CN28_ctg290	0.711251	2.69e-07	4.74e-06	HC		Phocaeicola coprophilus M391	CN27_ctg1540	HC
CAG-279 sp. M384	PE35_ctg763	0.717	1.65e-06	6.41e-05	HC		Bacteroides thetaiotaomicron M394	CN29_ctg470	0.754106	1.93e-08	5.77e-07	HC		Phocaeicola coprophilus M391	CN28_ctg215	HC
CAG-45 sp. M276	CN17_ctg759	0.652442	1.95e-05	0.000391354	PE		Bacteroides thetaiotaomicron M394	CN31_ctg285	0.688555	2.04e-06	2.37e-05	HC		Phocaeicola coprophilus M391	CN29_ctg470	HC
CAG-45 sp. M276	PE06_ctg184	0.615458	7.17e-05	0.00103342	PE		Bacteroides thetaiotaomicron M394	CN31_ctg399	0.784789	2.05e-09	8.87e-08	HC		Phocaeicola coprophilus M391	CN31_ctg285	HC
CAG-45 sp. M276	PE20_ctg235	0.682551	6.15e-06	0.000164627	PE		Bacteroides thetaiotaomicron M394	CN31_ctg673	0.70745	3.32e-07	5.57e-06	HC		Phocaeicola coprophilus M391	CN31_ctg399	HC
Desulfovibrio sp. M351	CN17_ctg954	0.702104	1.28e-06	5.27e-05	HC		Bacteroides thetaiotaomicron M394	CN31_ctg80	0.76321	1.03e-08	3.48e-07	HC		Phocaeicola coprophilus M391	CN31_ctg673	HC
Desulfovibrio sp. M351	CN28_ctg212	0.919762	8.8e-16	1.29e-13	HC		Bacteroides thetaiotaomicron M394	CN31_ctg932	0.733897	7.11e-08	1.69e-06	PE		Phocaeicola coprophilus M391	CN34_ctg1087	HC
Desulfovibrio sp. M351	CN29_ctg182	0.881803	5.67e-13	7.54e-11	HC		Bacteroides thetaiotaomicron M394	CN34_ctg1087	0.632841	1.18e-05	0.000101808	HC		Phocaeicola coprophilus M391	CN35_ctg271	HC
Desulfovibrio sp. M351	CN31_ctg450	0.612676	5.56e-05	0.00085779	HC		Bacteroides thetaiotaomicron M394	CN34_ctg1093	0.637259	9.79e-06	8.67e-05	HC		Phocaeicola coprophilus M391	CN35_ctg694	HC
Dorea formicigenerans M070	CN14_ctg94	0.610005	8.58e-05	0.00118773	PE		Bacteroides thetaiotaomicron M394	CN34_ctg116	0.69788	5.58e-07	8.4e-06	HC		Phocaeicola coprophilus M391	CN37_ctg381	HC
Dorea formicigenerans M070	CN17_ctg759	0.634898	3.68e-05	0.000626087	PE		Bacteroides thetaiotaomicron M394	CN34_ctg172	0.682739	2.57e-06	2.86e-05	HC		Phocaeicola coprophilus M391	CN37_ctg65	HC
Dorea formicigenerans M070	PE06_ctg184	0.68184	6.33e-06	0.000168081	PE		Bacteroides thetaiotaomicron M394	CN34_ctg310	0.696998	1.45e-06	1.82e-05	HC		Phocaeicola coprophilus M391	PE03_ctg48	HC
Eubacterium ramulus M067	CN14_ctg94	0.60716	9.42e-05	0.0012673	PE		Bacteroides thetaiotaomicron M394	CN35_ctg271	0.685741	2.28e-06	2.6e-05	HC		Phocaeicola coprophilus M391	PE05_ctg481	HC
Eubacterium ramulus M067	CN17_ctg759	0.663	1.32e-05	0.000287603	PE		Bacteroides thetaiotaomicron M394	CN35_ctg334	0.785889	1.88e-09	8.25e-08	HC		Phocaeicola coprophilus M391	PE18_ctg256	HC
Eubacterium ramulus M067	PE06_ctg184	0.740872	7.28e-07	3.44e-05	PE		Bacteroides thetaiotaomicron M394	CN35_ctg694	0.771	5.75e-09	2.14e-07	HC		Phocaeicola coprophilus M391	PE19_ctg31	HC
Eubacterium ramulus M067	PE13_ctg62	0.692271	4.2e-06	0.000122829	PE		Bacteroides thetaiotaomicron M394	CN37_ctg373	0.621576	2.81e-05	0.000206532	HC		Phocaeicola coprophilus M391	PE28_ctg1225	HC
Eubacterium ramulus M067	PE20_ctg235	0.634661	3.71e-05	0.00062946	PE		Bacteroides thetaiotaomicron M394	CN37_ctg381	0.636585	1.6e-05	0.000131817	HC		Phocaeicola coprophilus M391	PE31_ctg457	HC
Faecalimonas nexilis M059	PE03_ctg94	0.609531	8.72e-05	0.00119923	PE		Bacteroides thetaiotaomicron M394	CN37_ctg65	0.780863	8.46e-08	1.95e-06	HC		Phocaeicola coprophilus M391	PE35_ctg763	HC
Faecalimonas nexilis M059	PE08_ctg1113	0.603841	0.000104861	0.00137448	PE		Bacteroides thetaiotaomicron M394	PE03_ctg48	0.758537	1.76e-07	3.44e-06	HC		Phocaeicola dorei M399	CN01_ctg136	HC
Faecalimonas nexilis M059	PE27_ctg529	0.718113	1.57e-06	6.18e-05	PE		Bacteroides thetaiotaomicron M394	PE04_ctg38	0.613061	2.6e-05	0.000195227	HC		Phocaeicola dorei M399	CN01_ctg176	HC
Flavonifractor plautii M314	CN02_ctg357	0.92935	0	0	HC		Bacteroides thetaiotaomicron M394	PE05_ctg402	0.812796	1.89e-10	1.12e-08	HC		Phocaeicola dorei M399	CN11_ctg606	HC
Flavonifractor plautii M314	CN02_ctg5	0.692312	2.06e-06	7.36e-05	HC		Bacteroides thetaiotaomicron M394	PE05_ctg481	0.762807	1.06e-08	3.57e-07	HC		Phocaeicola dorei M399	CN11_ctg775	HC
Flavonifractor plautii M314	CN02_ctg72	0.72	1.46e-06	5.85e-05	HC		Bacteroides thetaiotaomicron M394	PE08_ctg733	0.620263	2.94e-05	0.000215431	HC		Phocaeicola dorei M399	CN12_ctg393	HC
Flavonifractor plautii M314	CN02_ctg738	0.922475	0	0	HC		Bacteroides thetaiotaomicron M394	PE12_ctg211	0.772091	5.41e-09	2.04e-07	HC		Phocaeicola dorei M399	CN12_ctg615	HC
Flavonifractor plautii M314	CN02_ctg908	0.978189	0	0	HC		Bacteroides thetaiotaomicron M394	PE18_ctg256	0.69925	1.33e-06	1.7e-05	HC		Phocaeicola dorei M399	CN20_ctg56	HC
Flavonifractor plautii M314	CN20_ctg741	0.94239	0	0	HC		Bacteroides thetaiotaomicron M394	PE19_ctg31	0.702439	1.18e-06	1.54e-05	HC		Phocaeicola dorei M399	CN20_ctg63	HC
Flavonifractor plautii M314	CN25_ctg239	0.70128	2.96e-06	9.6e-05	HC		Bacteroides thetaiotaomicron M394	PE28_ctg168	0.788726	1.5e-09	6.95e-08	HC		Phocaeicola dorei M399	CN21_ctg1055	HC
Flavonifractor plautii M314	CN26_ctg122	0.910384	0	0	HC		Bacteroides thetaiotaomicron M394	PE28_ctg668	0.632675	1.19e-05	0.000102131	HC		Phocaeicola dorei M399	CN21_ctg1241	HC
Flavonifractor plautii M314	CN26_ctg210	0.82954	5.3e-08	4.69e-06	HC		Bacteroides thetaiotaomicron M394	PE28_ctg893	0.641587	8.14e-06	7.42e-05	HC		Phocaeicola dorei M399	CN21_ctg894	HC
Flavonifractor plautii M314	CN26_ctg637	0.978663	0	0	HC		Bacteroides thetaiotaomicron M394	PE31_ctg457	0.653521	4.83e-06	4.78e-05	HC		Phocaeicola dorei M399	CN25_ctg306	HC
Flavonifractor plautii M314	CN26_ctg759	0.924901	2.88e-16	4.26e-14	HC		Bacteroides thetaiotaomicron M394	PE33_ctg304	0.66299	3.14e-06	3.39e-05	PE		Phocaeicola dorei M399	CN25_ctg532	HC
Flavonifractor plautii M314	CN31_ctg616	0.862782	6.6e-12	8.12e-10	HC		Bacteroides thetaiotaomicron M394	PE33_ctg565	0.779635	3.07e-09	1.27e-07	HC		Phocaeicola dorei M399	CN26_ctg403	HC
Flavonifractor plautii M314	CN31_ctg884	0.745317	1.21e-07	9.33e-06	HC		Bacteroides thetaiotaomicron M394	PE35_ctg305	0.804654	3.93e-10	2.11e-08	HC		Phocaeicola dorei M399	CN27_ctg1024	HC
Flavonifractor plautii M314	CN34_ctg10	0.872451	0	0	HC		Bacteroides thetaiotaomicron M394	PE35_ctg763	0.674803	1.79e-06	2.14e-05	HC		Phocaeicola dorei M399	CN27_ctg1540	HC
Flavonifractor plautii M314	CN34_ctg124	0.715031	1.75e-06	6.59e-05	HC		Bacteroides thetaiotaomicron M394	PE40_ctg245	0.613421	2.57e-05	0.000193389	HC		Phocaeicola dorei M399	CN27_ctg160	HC
Flavonifractor plautii M314	CN34_ctg1289	0.755571	4.79e-07	2.52e-05	HC		Bacteroides uniformis M403	CN01_ctg136	0.735	6.63e-08	1.61e-06	HC		Phocaeicola dorei M399	CN27_ctg606	HC
Flavonifractor plautii M314	CN34_ctg244	0.937885	0	0	HC		Bacteroides uniformis M403	CN01_ctg176	0.668293	4.61e-06	4.6e-05	HC		Phocaeicola dorei M399	CN28_ctg215	HC
Flavonifractor plautii M314	CN34_ctg247	0.979611	0	0	HC		Bacteroides uniformis M403	CN02_ctg23	0.938527	3.82e-19	4.58e-17	HC		Phocaeicola dorei M399	CN31_ctg285	HC
Flavonifractor plautii M314	CN34_ctg420	0.880275	0	0	HC		Bacteroides uniformis M403	CN02_ctg398	0.833651	2.43e-11	1.81e-09	HC		Phocaeicola dorei M399	CN31_ctg399	HC
Flavonifractor plautii M314	CN34_ctg887	0.863	0	0	HC		Bacteroides uniformis M403	CN03_ctg102	0.725141	5.1e-07	7.78e-06	HC		Phocaeicola dorei M399	CN31_ctg80	HC
Flavonifractor plautii M314	CN35_ctg185	0.748933	5.75e-07	2.9e-05	HC		Bacteroides uniformis M403	CN03_ctg129	0.974296	0	0	HC		Phocaeicola dorei M399	CN35_ctg271	HC
Flavonifractor plautii M314	CN35_ctg399	0.970602	0	0	HC		Bacteroides uniformis M403	CN03_ctg163	0.614006	2.51e-05	0.000190186	HC		Phocaeicola dorei M399	CN35_ctg334	HC
Flavonifractor plautii M314	CN35_ctg428	0.830725	4.98e-08	4.55e-06	HC		Bacteroides uniformis M403	CN03_ctg809	0.956473	0	0	HC		Phocaeicola dorei M399	CN35_ctg694	HC
Flavonifractor plautii M314	CN35_ctg440	0.82954	5.3e-08	4.69e-06	HC		Bacteroides uniformis M403	CN06_ctg617	0.937841	4.69e-19	5.56e-17	HC		Phocaeicola dorei M399	CN37_ctg381	HC
Flavonifractor plautii M314	CN35_ctg527	0.855145	0	0	HC		Bacteroides uniformis M403	CN07_ctg676	0.608595	3.09e-05	0.000225006	HC		Phocaeicola dorei M399	CN37_ctg435	HC
Flavonifractor plautii M314	CN35_ctg652	0.975581	0	0	HC		Bacteroides uniformis M403	CN11_ctg1179	0.932145	2.36e-18	2.77e-16	HC		Phocaeicola dorei M399	CN37_ctg65	HC
Flavonifractor plautii M314	CN35_ctg803	0.917496	0	0	HC		Bacteroides uniformis M403	CN11_ctg606	0.73216	7.91e-08	1.85e-06	HC		Phocaeicola dorei M399	PE03_ctg48	HC
Flavonifractor plautii M314	CN37_ctg261	0.97321	0	0	HC		Bacteroides uniformis M403	CN11_ctg775	0.675833	1.71e-06	2.06e-05	HC		Phocaeicola dorei M399	PE05_ctg402	HC
Flavonifractor plautii M314	CN37_ctg373	0.923186	0	0	HC		Bacteroides uniformis M403	CN12_ctg615	0.804	2.87e-08	8.07e-07	HC		Phocaeicola dorei M399	PE05_ctg481	HC
Flavonifractor plautii M314	CN37_ctg480	0.946657	0	0	HC		Bacteroides uniformis M403	CN15_ctg346	0.710078	2.87e-07	4.98e-06	HC		Phocaeicola dorei M399	PE18_ctg256	HC
Flavonifractor plautii M314	CN37_ctg55	0.895685	0	0	HC		Bacteroides uniformis M403	CN15_ctg636	0.95831	2.84e-22	3.75e-20	HC		Phocaeicola dorei M399	PE19_ctg31	HC
Flavonifractor plautii M314	CN37_ctg99	0.977715	0	0	HC		Bacteroides uniformis M403	CN17_ctg911	0.683	1.19e-06	1.55e-05	HC		Phocaeicola dorei M399	PE33_ctg565	HC
Fusicatenibacter saccharivorans M045	CN14_ctg94	0.697724	3.4e-06	0.000106709	PE		Bacteroides uniformis M403	CN20_ctg539	0.878483	9.39e-14	9.17e-12	HC		Phocaeicola dorei M399	PE35_ctg305	HC
Fusicatenibacter saccharivorans M045	PE21_ctg208	0.621	5.92e-05	0.000896599	PE		Bacteroides uniformis M403	CN20_ctg56	0.84803	0	0	HC		Phocaeicola dorei M399	PE35_ctg763	HC
Fusobacterium ulcerans M024	CN17_ctg759	0.694879	3.79e-06	0.000115225	PE		Bacteroides uniformis M403	CN20_ctg63	0.639212	1.45e-05	0.000121751	HC		Phocaeicola dorei M399	PE40_ctg245	HC
Fusobacterium ulcerans M024	PE03_ctg94	0.68587	5.4e-06	0.000148946	PE		Bacteroides uniformis M403	CN21_ctg1241	0.641014	8.35e-06	7.56e-05	HC		Phocaeicola sartorii M401	CN01_ctg136	HC
Fusobacterium ulcerans M024	PE06_ctg184	0.625889	5.03e-05	0.000794438	PE		Bacteroides uniformis M403	CN21_ctg567	0.91651	0	0	HC		Phocaeicola sartorii M401	CN01_ctg176	HC
Fusobacterium ulcerans M024	PE08_ctg1113	0.703414	2.72e-06	9.07e-05	PE		Bacteroides uniformis M403	CN21_ctg894	0.678799	3.02e-06	3.27e-05	HC		Phocaeicola sartorii M401	CN11_ctg294	HC
Fusobacterium ulcerans M024	PE20_ctg235	0.655287	1.75e-05	0.000358189	PE		Bacteroides uniformis M403	CN25_ctg532	0.606899	3.3e-05	0.000237049	HC		Phocaeicola sartorii M401	CN11_ctg606	HC
Fusobacterium ulcerans M024	PE27_ctg529	0.723092	1.31e-06	5.37e-05	PE		Bacteroides uniformis M403	CN25_ctg949	0.681395	1.3e-06	1.67e-05	PE		Phocaeicola sartorii M401	CN11_ctg775	HC
Lawsonibacter sp. M313	CN02_ctg357	0.619725	6.21e-05	0.000925233	HC		Bacteroides uniformis M403	CN26_ctg403	0.654409	8.03e-06	7.34e-05	HC		Phocaeicola sartorii M401	CN12_ctg393	HC
Lawsonibacter sp. M313	CN02_ctg72	0.686344	5.3e-06	0.000146895	HC		Bacteroides uniformis M403	CN26_ctg427	0.971482	0	0	HC		Phocaeicola sartorii M401	CN20_ctg56	HC
Lawsonibacter sp. M313	CN02_ctg738	0.66477	1.22e-05	0.000273299	HC		Bacteroides uniformis M403	CN27_ctg1024	0.62833	2.19e-05	0.000169383	HC		Phocaeicola sartorii M401	CN20_ctg63	HC
Lawsonibacter sp. M313	CN02_ctg908	0.642485	2.8e-05	0.000523	HC		Bacteroides uniformis M403	CN27_ctg1201	0.950844	0	0	HC		Phocaeicola sartorii M401	CN21_ctg1055	HC
Lawsonibacter sp. M313	CN15_ctg317	0.611873	5.72e-05	0.000879249	HC		Bacteroides uniformis M403	CN27_ctg125	0.930032	4.15e-18	4.77e-16	HC		Phocaeicola sartorii M401	CN21_ctg1241	HC
Lawsonibacter sp. M313	CN26_ctg122	0.620673	6.02e-05	0.000905259	HC		Bacteroides uniformis M403	CN27_ctg606	0.622	1.8e-05	0.000144993	HC		Phocaeicola sartorii M401	CN21_ctg894	HC
Lawsonibacter sp. M313	CN26_ctg210	0.614272	7.46e-05	0.00106709	HC		Bacteroides uniformis M403	CN27_ctg789	0.964353	0	0	HC		Phocaeicola sartorii M401	CN25_ctg306	HC
Lawsonibacter sp. M313	CN26_ctg637	0.637269	3.38e-05	0.000590922	HC		Bacteroides uniformis M403	CN27_ctg843	0.935	0	0	HC		Phocaeicola sartorii M401	CN25_ctg532	HC
Lawsonibacter sp. M313	CN26_ctg759	0.682591	3.26e-06	0.000104377	HC		Bacteroides uniformis M403	CN28_ctg560	0.805981	3.5e-10	1.94e-08	HC		Phocaeicola sartorii M401	CN25_ctg949	PE
Lawsonibacter sp. M313	CN31_ctg616	0.632	2.71e-05	0.000506556	HC		Bacteroides uniformis M403	CN29_ctg470	0.789958	1.36e-09	6.39e-08	HC		Phocaeicola sartorii M401	CN26_ctg403	HC
Lawsonibacter sp. M313	CN34_ctg247	0.636321	3.5e-05	0.000603057	HC		Bacteroides uniformis M403	CN31_ctg285	0.665854	5.09e-06	5.01e-05	HC		Phocaeicola sartorii M401	CN27_ctg1024	HC
Lawsonibacter sp. M313	CN34_ctg420	0.681366	6.44e-06	0.000169753	HC		Bacteroides uniformis M403	CN31_ctg450	0.65206	5.16e-06	5.06e-05	HC		Phocaeicola sartorii M401	CN27_ctg1540	HC
Lawsonibacter sp. M313	CN34_ctg887	0.730204	1.02e-06	4.45e-05	HC		Bacteroides uniformis M403	CN31_ctg495	0.814297	1.64e-10	1.01e-08	HC		Phocaeicola sartorii M401	CN27_ctg160	HC
Lawsonibacter sp. M313	CN35_ctg399	0.622333	5.69e-05	0.000874806	HC		Bacteroides uniformis M403	CN31_ctg673	0.852505	2.94e-12	2.48e-10	HC		Phocaeicola sartorii M401	CN27_ctg606	HC
Lawsonibacter sp. M313	CN35_ctg652	0.612613	7.88e-05	0.00111377	HC		Bacteroides uniformis M403	CN31_ctg80	0.804693	3.92e-10	2.11e-08	HC		Phocaeicola sartorii M401	CN27_ctg672	HC
Lawsonibacter sp. M313	CN35_ctg803	0.638691	3.21e-05	0.000571964	HC		Bacteroides uniformis M403	CN31_ctg932	0.625728	1.58e-05	0.000130095	PE		Phocaeicola sartorii M401	CN28_ctg215	HC
Lawsonibacter sp. M313	CN37_ctg261	0.614035	7.52e-05	0.00107421	HC		Bacteroides uniformis M403	CN31_ctg998	0.816765	1.31e-10	8.24e-09	HC		Phocaeicola sartorii M401	CN28_ctg290	HC
Lawsonibacter sp. M313	CN37_ctg373	0.638454	3.24e-05	0.000574205	HC		Bacteroides uniformis M403	CN34_ctg10	0.600751	4.16e-05	0.000287622	HC		Phocaeicola sartorii M401	CN31_ctg1021	HC
Lawsonibacter sp. M313	CN37_ctg55	0.601707	0.000112286	0.00144269	HC		Bacteroides uniformis M403	CN34_ctg1087	0.757906	1.49e-08	4.73e-07	HC		Phocaeicola sartorii M401	CN31_ctg285	HC
Lawsonibacter sp. M313	CN37_ctg99	0.619014	6.36e-05	0.000942893	HC		Bacteroides uniformis M403	CN34_ctg1093	0.620859	1.92e-05	0.000151809	HC		Phocaeicola sartorii M401	CN31_ctg399	HC
Lawsonibacter sp. M313	PE02_ctg720	0.679156	3.81e-06	0.000115495	HC		Bacteroides uniformis M403	CN34_ctg116	0.749109	2.69e-08	7.63e-07	HC		Phocaeicola sartorii M401	CN31_ctg495	HC
Megasphaera sp. M200	CN26_ctg797	0.791956	5.28e-09	5.51e-07	HC		Bacteroides uniformis M403	CN34_ctg124	0.600893	4.13e-05	0.000286277	HC		Phocaeicola sartorii M401	CN31_ctg80	HC
Oscillibacter welbionis M311	CN27_ctg125	0.633239	3.9e-05	0.000650347	HC		Bacteroides uniformis M403	CN34_ctg172	0.967355	0	0	HC		Phocaeicola sartorii M401	CN35_ctg334	HC
Oscillibacter welbionis M311	CN34_ctg310	0.65339	1.88e-05	0.000380429	HC		Bacteroides uniformis M403	CN34_ctg310	0.84803	0	0	HC		Phocaeicola sartorii M401	CN35_ctg694	HC
Oscillibacter welbionis M311	PE02_ctg720	0.675599	4.48e-06	0.000127983	HC		Bacteroides uniformis M403	CN34_ctg887	0.673672	1.9e-06	2.24e-05	HC		Phocaeicola sartorii M401	CN37_ctg381	HC
Oscillibacter welbionis M311	PE04_ctg38	0.617591	6.67e-05	0.000980385	HC		Bacteroides uniformis M403	CN35_ctg271	0.71651	6.93e-07	1e-05	HC		Phocaeicola sartorii M401	CN37_ctg65	HC
Oscillibacter welbionis M311	PE28_ctg1084	0.751207	8.47e-08	6.93e-06	HC		Bacteroides uniformis M403	CN35_ctg334	0.641208	8.28e-06	7.52e-05	HC		Phocaeicola sartorii M401	PE03_ctg48	HC
Oscillibacter welbionis M311	PE28_ctg1236	0.753515	7.34e-08	6.18e-06	HC		Bacteroides uniformis M403	CN35_ctg428	0.651	5.5e-06	5.35e-05	HC		Phocaeicola sartorii M401	PE05_ctg402	HC
Parabacteroides goldsteinii M380	CN03_ctg102	0.631342	4.17e-05	0.000686256	HC		Bacteroides uniformis M403	CN35_ctg440	0.600676	4.17e-05	0.000288263	HC		Phocaeicola sartorii M401	PE05_ctg481	HC
Parabacteroides goldsteinii M380	CN12_ctg615	0.621622	5.83e-05	0.000885729	HC		Bacteroides uniformis M403	CN35_ctg694	0.678364	1.51e-06	1.87e-05	HC		Phocaeicola sartorii M401	PE12_ctg211	HC
Parabacteroides goldsteinii M380	CN17_ctg911	0.683187	3.17e-06	0.000101828	HC		Bacteroides uniformis M403	CN35_ctg803	0.654409	8.03e-06	7.34e-05	HC		Phocaeicola sartorii M401	PE18_ctg256	HC
Parabacteroides goldsteinii M380	CN28_ctg212	0.613259	5.45e-05	0.000842807	HC		Bacteroides uniformis M403	CN37_ctg55	0.605816	4.93e-05	0.000332262	HC		Phocaeicola sartorii M401	PE19_ctg31	HC
Parabacteroides goldsteinii M380	CN29_ctg470	0.607871	9.2e-05	0.00125274	HC		Bacteroides uniformis M403	CN37_ctg65	0.682552	2.59e-06	2.88e-05	HC		Phocaeicola sartorii M401	PE28_ctg168	HC
Parabacteroides goldsteinii M380	CN31_ctg285	0.606	9.79e-05	0.00130497	HC		Bacteroides uniformis M403	PE02_ctg720	0.690274	8.29e-07	1.17e-05	HC		Phocaeicola sartorii M401	PE31_ctg457	HC
Parabacteroides goldsteinii M380	CN31_ctg450	0.917	1.56e-15	2.22e-13	HC		Bacteroides uniformis M403	PE03_ctg48	0.641463	1.33e-05	0.00011323	HC		Phocaeicola sartorii M401	PE33_ctg565	HC
Parabacteroides goldsteinii M380	CN31_ctg673	0.621859	5.78e-05	0.000883217	HC		Bacteroides uniformis M403	PE04_ctg38	0.917	1.02e-16	1.08e-14	HC		Phocaeicola sartorii M401	PE35_ctg305	HC
Parabacteroides goldsteinii M380	CN34_ctg1093	0.619037	4.42e-05	0.000717516	HC		Bacteroides uniformis M403	PE05_ctg14	0.70504	3.79e-07	6.16e-06	HC		Phocaeicola sartorii M401	PE35_ctg763	HC
Parabacteroides goldsteinii M380	CN34_ctg310	0.608819	8.92e-05	0.00122313	HC		Bacteroides uniformis M403	PE05_ctg377	0.629732	1.34e-05	0.00011375	HC		Phocaeicola sartorii M401	PE40_ctg245	HC
Parabacteroides goldsteinii M380	CN35_ctg271	0.611	8.32e-05	0.00116372	HC		Bacteroides uniformis M403	PE05_ctg481	0.623006	1.76e-05	0.00014235	HC		Phocaeicola vulgatus M400	CN01_ctg136	HC
Parabacteroides goldsteinii M380	PE04_ctg38	0.613087	7.76e-05	0.0010991	HC		Bacteroides uniformis M403	PE05_ctg946	0.866667	4.92e-13	4.46e-11	HC		Phocaeicola vulgatus M400	CN01_ctg176	HC
Parabacteroides goldsteinii M380	PE35_ctg763	0.605974	9.79e-05	0.00130497	HC		Bacteroides uniformis M403	PE08_ctg593	0.923402	2.18e-17	2.42e-15	HC		Phocaeicola vulgatus M400	CN11_ctg606	HC
Parabacteroides merdae M381	CN28_ctg560	0.602418	0.00010976	0.0014196	HC		Bacteroides uniformis M403	PE08_ctg733	0.967	0	0	HC		Phocaeicola vulgatus M400	CN11_ctg775	HC
Paraprevotella clara M377	CN03_ctg102	0.606686	9.57e-05	0.00128107	HC		Bacteroides uniformis M403	PE12_ctg211	0.624887	1.63e-05	0.000133669	HC		Phocaeicola vulgatus M400	CN20_ctg56	HC
Paraprevotella clara M377	CN03_ctg163	0.639877	3.08e-05	0.000555825	HC		Bacteroides uniformis M403	PE19_ctg31	0.632833	1.85e-05	0.000147492	HC		Phocaeicola vulgatus M400	CN20_ctg63	HC
Paraprevotella clara M377	CN17_ctg911	0.626037	3.41e-05	0.000592472	HC		Bacteroides uniformis M403	PE23_ctg263	0.924507	1.67e-17	1.87e-15	HC		Phocaeicola vulgatus M400	CN21_ctg1055	HC
Paraprevotella clara M377	CN20_ctg56	0.601233	0.000113999	0.00145226	HC		Bacteroides uniformis M403	PE28_ctg168	0.623351	1.74e-05	0.000140689	HC		Phocaeicola vulgatus M400	CN21_ctg1241	HC
Paraprevotella clara M377	CN28_ctg560	0.63798	3.3e-05	0.000579609	HC		Bacteroides uniformis M403	PE28_ctg668	0.956236	7.01e-22	9.15e-20	HC		Phocaeicola vulgatus M400	CN21_ctg894	HC
Paraprevotella clara M377	CN31_ctg495	0.601233	0.000113999	0.00145226	HC		Bacteroides uniformis M403	PE28_ctg893	0.967119	3.37e-24	4.5e-22	HC		Phocaeicola vulgatus M400	CN25_ctg306	HC
Paraprevotella clara M377	CN31_ctg673	0.620436	6.06e-05	0.000909044	HC		Bacteroides uniformis M403	PE31_ctg457	0.663474	3.07e-06	3.32e-05	HC		Phocaeicola vulgatus M400	CN25_ctg949	PE
Paraprevotella clara M377	CN34_ctg1093	0.640874	1.93e-05	0.000388694	HC		Bacteroides uniformis M403	PE33_ctg304	0.666154	2.71e-06	2.98e-05	PE		Phocaeicola vulgatus M400	CN26_ctg403	HC
Paraprevotella clara M377	CN34_ctg310	0.647937	2.3e-05	0.000445965	HC		Bacteroides uniformis M403	PE35_ctg305	0.608557	3.1e-05	0.000225191	HC		Phocaeicola vulgatus M400	CN27_ctg1024	HC
Paraprevotella clara M377	PE08_ctg733	0.603604	0.000105664	0.0013819	HC		Bacteroides uniformis M403	PE35_ctg763	0.776989	3.75e-09	1.5e-07	HC		Phocaeicola vulgatus M400	CN27_ctg1540	HC
[truncated: 1,114 more rows]

## Sheet: TS8
Table S8| Important scores of the gut viral and bacterial signatures in the viral model (left panel), bacterial model (medium panel), and virus-bacterium combinded model (right panel).
[truncated: 233 more rows]
